# Supplementary material for: Unravelling the crystal structure of Nd5.8WO12−δ and Nd5.7W0.75Mo0.25O12−δ mixed ionic electronic conductors
Source: J Appl Crystallogr. 2020 Oct 26;53(Pt 6):1471–83. doi: 10.1107/S1600576720012698 (PMC7710492; doi:10.1107/S1600576720012698)
Supplement: Supplementary file 1 [file j-53-01471-sup1.cif]

data_NWO_dry_Ar_X+N_final_3_publ


_cell_formula_units_Z   ?
#Added by publCIF


_computing_structure_refinement   
;
GSAS-II (Toby & Von Dreele, J. Appl. Cryst. 46, 544-549, 2013)
;

#Added by publCIF


_computing_structure_solution   GSASII
#Added by publCIF


_computing_cell_refinement   ?
#Added by publCIF


# publcif _publ_body_element loop start
loop_
_publ_body_element
_publ_body_title
_publ_body_contents

 section 
;
Introduction
; 
;

;
 section 
;
Experimental
; 
;

;
 subsection 
;
Synthesis and crystallization
; 
;

;
 subsection 
;
Refinement
;
;
Crystal data, data collection and structure refinement details are summarized
in Table 1.
;

 section 
;
Results and discussion
; 
;

;
# publcif _publ_body_element loop end

_publ_requested_journal          'Dalton Transactions'
# GSAS-II edited template follows Publication_Template
#=============================================================================
# this information describes the project, paper etc. for the CIF             #
# Acta Cryst. Section C papers and editorial correspondence is generated     #
# from the information in this section                                       #
#                                                                            #
#   (from)   CIF submission form for Rietveld refinements (Acta Cryst. C)    #
#                                                 Version 14 December 1998   #
#=============================================================================
# 1. SUBMISSION DETAILS

_publ_contact_author_name        'Tobias Scherb'
_publ_contact_author_address     # Address of author for correspondence
;Helmholz-Zentrum Berlin
Hahn-Meitner-Platz 1
14109 Berlin
Germany
;
_publ_contact_author_email       tobias.scherb@helmholtz-berlin.de
_publ_contact_author_phone       +4930806242823
_publ_contact_author_fax         +4930806243059
loop_
_publ_author_name
_publ_author_address
_publ_author_footnote
_publ_author_email
'Scherb, Tobias'
;
Helmholz-Zentrum Berlin
Hahn-Meitner-Platz 1
14109 Berlin
Germany
;
.
;
tobias.scherb@helmholtz-berlin.de
;
'Fantin, Andrea'
;
Helmholz-Zentrum Berlin
Hahn-Meitner-Platz 1
14109 Berlin
Germany
;
.
.
'Stephan-Scherb, Christiane'
;
Bundesanstalt f\"ur Materialforschung und -pr\"ufung
Unter den Eichen 87
12205 Berlin
Germany
;
.
.
'Escol\'astico, Sonia'
;
Instituto de Tecnolog\'ia Qu\'imica (UPV-CSIC)
av. los Naranjos s/n
46022 Valencia
Spain
;
.
.
'Checchia, Stefano'
;
European Synchrotron Radiation Facility (ESRF)
6 rue Jules Horowitz
BP 220
38043 Grenoble Cedex 9
France
;
.
.
'Franz, Alexandra'
;
Helmholz-Zentrum Berlin
Hahn-Meitner-Platz 1
14109 Berlin
Germany
;
.
.
'Seeger, Janka'
;
Forschungszentrum J\"ulich GmbH (FZJ)
52425 J\"ulich
Germany
;
.
.
'Meulenberg, Wilhelm A.'
;
Forschungszentrum J\"ulich GmbH (FZJ)
52425 J\"ulich
Germany
;
.
.
'Serra, Jos\'e M.'
;
Instituto de Tecnolog\'ia Qu\'imica (UPV-CSIC)
av. los Naranjos s/n
46022 Valencia
Spain
;
.
.


_audit_creation_method           'created in GSAS-II'
_audit_creation_date             2018-11-01T12:55
_audit_author_name               'Scherb, Tobias'
_audit_update_record             
;
2018-11-01T12:55  Initial software-generated CIF

2018-12-12 # Formatted by publCIF
;

_pd_block_id                     
2018-11-01T12:55|NWO_dry_Ar_X+N_final_3|ScherbTobias|Overall

_publ_contact_letter             
?
_publ_requested_coeditor_name    ?
_publ_requested_category         ? # Acta C: one of CI/CM/CO/FI/FM/FO

#==============================================================================

# 2. PROCESSING SUMMARY (IUCr Office Use Only)

_journal_data_validation_number  ?

_journal_date_recd_electronic    ?
_journal_date_to_coeditor        ?
_journal_date_from_coeditor      ?
_journal_date_accepted           ?
_journal_date_printers_first     ?
_journal_date_printers_final     ?
_journal_date_proofs_out         ?
_journal_date_proofs_in          ?
_journal_coeditor_name           ?
_journal_coeditor_code           ?
_journal_coeditor_notes          
?
_journal_techeditor_code         ?
_journal_techeditor_notes        
?
_journal_coden_ASTM              ?
_journal_name_full               ?
_journal_year                    ?
_journal_volume                  ?
_journal_issue                   ?
_journal_page_first              ?
_journal_page_last               ?
_journal_paper_category          ?
_journal_suppl_publ_number       ?
_journal_suppl_publ_pages        ?

#==============================================================================

# 3. TITLE AND AUTHOR LIST

_publ_section_title              
;
Unravelling the crystal structure of Nd5.8WO12-\d and Nd5.7 W0.75Mo0.25O12-\d
mixed ionic electronic conductors
;
_publ_section_title_footnote     
.


#==============================================================================

# 4. TEXT

_publ_section_synopsis           
.
_publ_section_abstract           
;
(type here to add)
;

_publ_section_exptl_prep         
# Details of the preparation of the sample(s)
# should be given here. 
;

;

_publ_section_exptl_refinement   
;

;

_publ_section_references         
;
?
;

_publ_section_figure_captions    
;

;

_publ_section_acknowledgements   
;
?
;


#=============================================================================
# 5. OVERALL REFINEMENT & COMPUTING DETAILS

_refine_special_details          
?
_pd_proc_ls_special_details      
?

# The following items are used to identify the programs used.
_computing_molecular_graphics    ?
_computing_publication_material  ?

_refine_ls_weighting_scheme      ?
_refine_ls_weighting_details     ?
_refine_ls_hydrogen_treatment    ?
_refine_ls_extinction_method     ?
_refine_ls_extinction_coef       ?
_refine_ls_number_constraints    ?

_refine_ls_restrained_S_all      ?
_refine_ls_restrained_S_obs      ?

#==============================================================================
# 6. SAMPLE PREPARATION DATA

# (In the unusual case where multiple samples are used in a single
#  Rietveld study, this information should be moved into the phase
#  blocks)

# The following three fields describe the preparation of the material.
# The cooling rate is in K/min.  The pressure at which the sample was  
# prepared is in kPa.  The temperature of preparation is in K.

#_pd_prep_cool_rate               ?
#_pd_prep_pressure                ?
#_pd_prep_temperature             ?

#_pd_char_colour                  ?   # use ICDD colour descriptions

data_NWO_dry_Ar_X+N_final_3_overall
_pd_proc_info_datetime  2018-11-01T12:55
_pd_calc_method  "Rietveld Refinement"
_computing_structure_refinement
   "GSAS-II (Toby & Von Dreele, J. Appl. Cryst. 46, 544-549, 2013)"
_refine_ls_number_parameters  61
_refine_ls_goodness_of_fit_all  6.678

# OVERALL WEIGHTED R-FACTOR
_refine_ls_wR_factor_obs  0.13493
_refine_ls_matrix_type  full
# POINTERS TO PHASE AND HISTOGRAM BLOCKS
loop_   _pd_phase_block_id
  2018-11-01T12:55|NWO_dry_Ar_X+N_final_3|phase_1|ScherbTobias
  2018-11-01T12:55|NWO_dry_Ar_X+N_final_3|phase_0|ScherbTobias
loop_   _pd_block_diffractogram_id
  2018-11-01T12:55|NWO_dry_Ar_X+N_final_3|ScherbTobias|ID22_hist_0
  2018-11-01T12:55|NWO_dry_Ar_X+N_final_3|ScherbTobias|E9_hist_1
  2018-11-01T12:55|NWO_dry_Ar_X+N_final_3|ScherbTobias|E9_hist_2

 data_NWO_dry_Ar_X+N_final_3_phase_1
# Information for phase 1
_pd_block_id
   2018-11-01T12:55|NWO_dry_Ar_X+N_final_3|phase_1|ScherbTobias
# GSAS-II edited template follows Phase_Template
#==============================================================================
# 7. CHEMICAL, STRUCTURAL AND CRYSTAL DATA

_pd_char_particle_morphology      ?

_chemical_name_systematic
; Aluminium oxide
;
_chemical_name_common             'Aluminium oxide' 
_chemical_formula_moiety          'Al2 O3'        
_chemical_formula_structural      ?        
_chemical_formula_analytical      ?
_chemical_melting_point           ?
_chemical_compound_source         ?       # for minerals and 
                                          # natural products
_pd_prep_cool_rate                ?
_pd_prep_pressure                 ?
_pd_prep_temperature              ?

_pd_char_colour                   white   # use ICDD colour descriptions


_symmetry_space_group_name_Hall   '-R 3 2"c'

_exptl_crystal_F_000               300.0
_exptl_crystal_density_diffrn      3.986
_exptl_crystal_density_meas        ?
_exptl_crystal_density_method      ?

_cell_measurement_temperature     295        

_cell_special_details
?

_geom_special_details             ?

# The following item identifies the program(s) used (if appropriate).
_computing_structure_solution     GSASII        

#==============================================================================

# 8. Phase information from GSAS


# phase info for Al2O3 follows
_pd_phase_name  Al2O3
_cell_length_a  4.75919
_cell_length_b  4.75919
_cell_length_c  12.99185
_cell_angle_alpha  90
_cell_angle_beta   90
_cell_angle_gamma  120
_cell_volume  254.84
_symmetry_cell_setting  trigonal
_symmetry_space_group_name_H-M  "R -3 c"
loop_
    _space_group_symop_id
    _space_group_symop_operation_xyz
     1  x,y,z
     2  -y,x-y,z
     3  y-x,-x,z
     4  y-x,y,1/2+z
     5  -y,-x,1/2+z
     6  x,x-y,1/2+z
     7  -x,-y,-z
     8  y,y-x,-z
     9  x-y,x,-z
    10  x-y,-y,1/2-z
    11  y,x,1/2-z
    12  -x,y-x,1/2-z
    13  2/3+x,1/3+y,1/3+z
    14  2/3-y,1/3+x-y,1/3+z
    15  2/3+y-x,1/3-x,1/3+z
    16  2/3+y-x,1/3+y,5/6+z
    17  2/3-y,1/3-x,5/6+z
    18  2/3+x,1/3+x-y,5/6+z
    19  2/3-x,1/3-y,1/3-z
    20  2/3+y,1/3+y-x,1/3-z
    21  2/3+x-y,1/3+x,1/3-z
    22  2/3+x-y,1/3-y,5/6-z
    23  2/3+y,1/3+x,5/6-z
    24  2/3-x,1/3+y-x,5/6-z
    25  1/3+x,2/3+y,2/3+z
    26  1/3-y,2/3+x-y,2/3+z
    27  1/3+y-x,2/3-x,2/3+z
    28  1/3+y-x,2/3+y,1/6+z
    29  1/3-y,2/3-x,1/6+z
    30  1/3+x,2/3+x-y,1/6+z
    31  1/3-x,2/3-y,2/3-z
    32  1/3+y,2/3+y-x,2/3-z
    33  1/3+x-y,2/3+x,2/3-z
    34  1/3+x-y,2/3-y,1/6-z
    35  1/3+y,2/3+x,1/6-z
    36  1/3-x,2/3+y-x,1/6-z

# ATOMIC COORDINATES AND DISPLACEMENT PARAMETERS
loop_ 
   _atom_site_label
   _atom_site_type_symbol
   _atom_site_fract_x
   _atom_site_fract_y
   _atom_site_fract_z
   _atom_site_occupancy
   _atom_site_adp_type
   _atom_site_U_iso_or_equiv
   _atom_site_symmetry_multiplicity
Al1    Al3+ 0.00000     0.00000     0.35206     1.000      Uani 0.003      12  
O1     O2-  0.30607     0.00000     0.25000     1.000      Uani 0.003      18  

loop_
   _atom_site_aniso_label
   _atom_site_aniso_U_11
   _atom_site_aniso_U_22
   _atom_site_aniso_U_33
   _atom_site_aniso_U_12
   _atom_site_aniso_U_13
   _atom_site_aniso_U_23
Al1    0.0025      0.0025      0.0026      0.0012      0.0000      0.0000      
O1     0.0034      0.0035      0.0027      0.0017      -0.0006     -0.0012     

loop_  _atom_type_symbol _atom_type_number_in_cell
  Al   12
  O    18

# Note that Z affects _cell_formula_sum and _weight
_cell_formula_units_Z  6
_chemical_formula_sum  "Al2 O3"
_chemical_formula_weight  101.96

# MOLECULAR GEOMETRY
loop_
   _geom_bond_atom_site_label_1
   _geom_bond_atom_site_label_2
   _geom_bond_distance
   _geom_bond_site_symmetry_1
   _geom_bond_site_symmetry_2
   _geom_bond_publ_flag
  Al1    Al1    2.652        1_555   10_556 yes
  Al1    O1     1.96979      1_555    1_555 yes
  Al1    O1     1.96979      1_555    2_555 yes
  Al1    O1     1.96979      1_555    3_555 yes
  Al1    O1     1.85574      1_555   28_544 yes
  Al1    O1     1.85574      1_555   29_554 yes
  Al1    O1     1.85574      1_555   30_444 yes
  O1     Al1    1.96979      1_555    1_555 yes
  O1     Al1    1.96979      1_555   10_556 yes
  O1     Al1    1.85574      1_555   16_554 yes
  O1     Al1    1.85574      1_555   31_545 yes

loop_
   _geom_angle_atom_site_label_1
   _geom_angle_atom_site_label_2
   _geom_angle_atom_site_label_3
   _geom_angle
   _geom_angle_site_symmetry_1
   _geom_angle_site_symmetry_2
   _geom_angle_site_symmetry_3
   _geom_angle_publ_flag
  O1     Al1    O1     79.646        1_555  1_555    2_555 yes
  O1     Al1    O1     79.646        1_555  1_555    3_555 yes
  O1     Al1    O1     79.646        2_555  1_555    3_555 yes
  O1     Al1    O1     86.369        1_555  1_555   28_544 yes
  O1     Al1    O1     164.253       2_555  1_555   28_544 yes
  O1     Al1    O1     90.815        3_555  1_555   28_544 yes
  O1     Al1    O1     90.815        1_555  1_555   29_554 yes
  O1     Al1    O1     86.369        2_555  1_555   29_554 yes
  O1     Al1    O1     164.253       3_555  1_555   29_554 yes
  O1     Al1    O1     101.138      28_544  1_555   29_554 yes
  O1     Al1    O1     164.253       1_555  1_555   30_444 yes
  O1     Al1    O1     90.815        2_555  1_555   30_444 yes
  O1     Al1    O1     86.369        3_555  1_555   30_444 yes
  O1     Al1    O1     101.138      28_544  1_555   30_444 yes
  O1     Al1    O1     101.138      29_554  1_555   30_444 yes
  Al1    O1     Al1    84.624        1_555  1_555   10_556 yes
  Al1    O1     Al1    132.24        1_555  1_555   16_554 yes
  Al1    O1     Al1    93.631       10_556  1_555   16_554 yes
  Al1    O1     Al1    93.631        1_555  1_555   31_545 yes
  Al1    O1     Al1    132.24       10_556  1_555   31_545 yes
  Al1    O1     Al1    120.35       16_554  1_555   31_545 yes
_pd_proc_ls_pref_orient_corr
   "March-Dollase correction, histogram 1 coef. = 1.000 axis = [0, 0, 1]"
_pd_proc_ls_profile_function
;   Crystallite size model "isotropic" for Al2O3 (microns)
    Parameters for histogram #0 PWDR 11_NWO_dry_Ar_ID22.xye
parameters: Size, G/L mix
    0.555(14), 1.000, 
  Mustrain model "isotropic" for Al2O3 (10^6^)
    parameters: Mustrain, G/L mix
    173(13), 1.000, 

; 

data_NWO_dry_Ar_X+N_final_3_phase_0 
# Information for phase 0
_pd_block_id
   2018-11-01T12:55|NWO_dry_Ar_X+N_final_3|phase_0|ScherbTobias
# GSAS-II edited template follows Phase_Template
#==============================================================================
# 7. CHEMICAL, STRUCTURAL AND CRYSTAL DATA

_pd_char_particle_morphology      ?

_chemical_name_systematic
; neodymium tungsten oxide
;
_chemical_name_common             'neodymium tungsten oxide'
_chemical_formula_moiety          'O22.37 W4 Nd4 O28.80 Nd23.31 W0.69'        
_chemical_formula_structural      Nd27.31W4.69O51.17        
_chemical_formula_analytical      ?
_chemical_melting_point           ?
_chemical_compound_source         ?       # for minerals and 
   
_pd_prep_cool_rate                2
_pd_prep_pressure                 ?
_pd_prep_temperature              1773

_pd_char_colour                   gray   # use ICDD colour descriptions


                                       # natural products
_symmetry_space_group_name_Hall   '-F 4 2 3'

_exptl_crystal_F_000               2395.0
_exptl_crystal_density_diffrn      7.146
_exptl_crystal_density_meas        ?
_exptl_crystal_density_method      ?

_cell_measurement_temperature     295        

_cell_special_details
?

_geom_special_details             ?

# The following item identifies the program(s) used (if appropriate).
_computing_structure_solution     GSASII        

#==============================================================================

# 8. Phase information from GSAS


# phase info for NWO_dry_Ar follows
_pd_phase_name  NWO_dry_Ar
_cell_length_a  10.930293(17)
_cell_length_b  10.930293(17)
_cell_length_c  10.930293(17)
_cell_angle_alpha  90
_cell_angle_beta   90
_cell_angle_gamma  90
_cell_volume  1305.856(6)
_symmetry_cell_setting  cubic
_symmetry_space_group_name_H-M  "F m -3 m"
loop_
    _space_group_symop_id
    _space_group_symop_operation_xyz
     1  x,y,z
     2  z,x,y
     3  y,z,x
     4  x,y,-z
     5  -z,x,y
     6  y,-z,x
     7  -z,x,-y
     8  -y,-z,x
     9  y,-z,-x
    10  -x,y,-z
    11  -z,-x,y
    12  x,-y,-z
    13  y,x,z
    14  z,y,x
    15  x,z,y
    16  y,x,-z
    17  -z,y,x
    18  x,-z,y
    19  -z,y,-x
    20  -x,-z,y
    21  x,-z,-y
    22  -y,x,-z
    23  -z,-y,x
    24  y,-x,-z
    25  -x,-y,-z
    26  -z,-x,-y
    27  -y,-z,-x
    28  -x,-y,z
    29  z,-x,-y
    30  -y,z,-x
    31  z,-x,y
    32  y,z,-x
    33  -y,z,x
    34  x,-y,z
    35  z,x,-y
    36  -x,y,z
    37  -y,-x,-z
    38  -z,-y,-x
    39  -x,-z,-y
    40  -y,-x,z
    41  z,-y,-x
    42  -x,z,-y
    43  z,-y,x
    44  x,z,-y
    45  -x,z,y
    46  y,-x,z
    47  z,y,-x
    48  -y,x,z
    49  x,1/2+y,1/2+z
    50  z,1/2+x,1/2+y
    51  y,1/2+z,1/2+x
    52  x,1/2+y,1/2-z
    53  -z,1/2+x,1/2+y
    54  y,1/2-z,1/2+x
    55  -z,1/2+x,1/2-y
    56  -y,1/2-z,1/2+x
    57  y,1/2-z,1/2-x
    58  -x,1/2+y,1/2-z
    59  -z,1/2-x,1/2+y
    60  x,1/2-y,1/2-z
    61  y,1/2+x,1/2+z
    62  z,1/2+y,1/2+x
    63  x,1/2+z,1/2+y
    64  y,1/2+x,1/2-z
    65  -z,1/2+y,1/2+x
    66  x,1/2-z,1/2+y
    67  -z,1/2+y,1/2-x
    68  -x,1/2-z,1/2+y
    69  x,1/2-z,1/2-y
    70  -y,1/2+x,1/2-z
    71  -z,1/2-y,1/2+x
    72  y,1/2-x,1/2-z
    73  -x,1/2-y,1/2-z
    74  -z,1/2-x,1/2-y
    75  -y,1/2-z,1/2-x
    76  -x,1/2-y,1/2+z
    77  z,1/2-x,1/2-y
    78  -y,1/2+z,1/2-x
    79  z,1/2-x,1/2+y
    80  y,1/2+z,1/2-x
    81  -y,1/2+z,1/2+x
    82  x,1/2-y,1/2+z
    83  z,1/2+x,1/2-y
    84  -x,1/2+y,1/2+z
    85  -y,1/2-x,1/2-z
    86  -z,1/2-y,1/2-x
    87  -x,1/2-z,1/2-y
    88  -y,1/2-x,1/2+z
    89  z,1/2-y,1/2-x
    90  -x,1/2+z,1/2-y
    91  z,1/2-y,1/2+x
    92  x,1/2+z,1/2-y
    93  -x,1/2+z,1/2+y
    94  y,1/2-x,1/2+z
    95  z,1/2+y,1/2-x
    96  -y,1/2+x,1/2+z
    97  1/2+x,y,1/2+z
    98  1/2+z,x,1/2+y
    99  1/2+y,z,1/2+x
   100  1/2+x,y,1/2-z
   101  1/2-z,x,1/2+y
   102  1/2+y,-z,1/2+x
   103  1/2-z,x,1/2-y
   104  1/2-y,-z,1/2+x
   105  1/2+y,-z,1/2-x
   106  1/2-x,y,1/2-z
   107  1/2-z,-x,1/2+y
   108  1/2+x,-y,1/2-z
   109  1/2+y,x,1/2+z
   110  1/2+z,y,1/2+x
   111  1/2+x,z,1/2+y
   112  1/2+y,x,1/2-z
   113  1/2-z,y,1/2+x
   114  1/2+x,-z,1/2+y
   115  1/2-z,y,1/2-x
   116  1/2-x,-z,1/2+y
   117  1/2+x,-z,1/2-y
   118  1/2-y,x,1/2-z
   119  1/2-z,-y,1/2+x
   120  1/2+y,-x,1/2-z
   121  1/2-x,-y,1/2-z
   122  1/2-z,-x,1/2-y
   123  1/2-y,-z,1/2-x
   124  1/2-x,-y,1/2+z
   125  1/2+z,-x,1/2-y
   126  1/2-y,z,1/2-x
   127  1/2+z,-x,1/2+y
   128  1/2+y,z,1/2-x
   129  1/2-y,z,1/2+x
   130  1/2+x,-y,1/2+z
   131  1/2+z,x,1/2-y
   132  1/2-x,y,1/2+z
   133  1/2-y,-x,1/2-z
   134  1/2-z,-y,1/2-x
   135  1/2-x,-z,1/2-y
   136  1/2-y,-x,1/2+z
   137  1/2+z,-y,1/2-x
   138  1/2-x,z,1/2-y
   139  1/2+z,-y,1/2+x
   140  1/2+x,z,1/2-y
   141  1/2-x,z,1/2+y
   142  1/2+y,-x,1/2+z
   143  1/2+z,y,1/2-x
   144  1/2-y,x,1/2+z
   145  1/2+x,1/2+y,z
   146  1/2+z,1/2+x,y
   147  1/2+y,1/2+z,x
   148  1/2+x,1/2+y,-z
   149  1/2-z,1/2+x,y
   150  1/2+y,1/2-z,x
   151  1/2-z,1/2+x,-y
   152  1/2-y,1/2-z,x
   153  1/2+y,1/2-z,-x
   154  1/2-x,1/2+y,-z
   155  1/2-z,1/2-x,y
   156  1/2+x,1/2-y,-z
   157  1/2+y,1/2+x,z
   158  1/2+z,1/2+y,x
   159  1/2+x,1/2+z,y
   160  1/2+y,1/2+x,-z
   161  1/2-z,1/2+y,x
   162  1/2+x,1/2-z,y
   163  1/2-z,1/2+y,-x
   164  1/2-x,1/2-z,y
   165  1/2+x,1/2-z,-y
   166  1/2-y,1/2+x,-z
   167  1/2-z,1/2-y,x
   168  1/2+y,1/2-x,-z
   169  1/2-x,1/2-y,-z
   170  1/2-z,1/2-x,-y
   171  1/2-y,1/2-z,-x
   172  1/2-x,1/2-y,z
   173  1/2+z,1/2-x,-y
   174  1/2-y,1/2+z,-x
   175  1/2+z,1/2-x,y
   176  1/2+y,1/2+z,-x
   177  1/2-y,1/2+z,x
   178  1/2+x,1/2-y,z
   179  1/2+z,1/2+x,-y
   180  1/2-x,1/2+y,z
   181  1/2-y,1/2-x,-z
   182  1/2-z,1/2-y,-x
   183  1/2-x,1/2-z,-y
   184  1/2-y,1/2-x,z
   185  1/2+z,1/2-y,-x
   186  1/2-x,1/2+z,-y
   187  1/2+z,1/2-y,x
   188  1/2+x,1/2+z,-y
   189  1/2-x,1/2+z,y
   190  1/2+y,1/2-x,z
   191  1/2+z,1/2+y,-x
   192  1/2-y,1/2+x,z

# ATOMIC COORDINATES AND DISPLACEMENT PARAMETERS
loop_ 
   _atom_site_label
   _atom_site_type_symbol
   _atom_site_fract_x
   _atom_site_fract_y
   _atom_site_fract_z
   _atom_site_occupancy
   _atom_site_adp_type
   _atom_site_U_iso_or_equiv
   _atom_site_symmetry_multiplicity
W1     W6+  0.00000     0.00000     0.00000     1.000      Uani 0.007      4   
Nd1    Nd3+ 0.50000     0.50000     0.50000     1.000      Uani 0.014      4   
Nd2    Nd3+ 0.00000     0.23650(8)  0.23650     0.485600   Uani 0.008      48  
W2     W6+  0.00000     0.23650     0.236505    0.0144000  Uani 0.008      48  
O1     O2-  0.1132(4)   0.1132      0.0668(6)   0.233(4)   Uani 0.017      96  
O2     O2-  0.36583(24) 0.36583     0.36583     0.900(9)   Uani 0.017      32  

loop_
   _atom_site_aniso_label
   _atom_site_aniso_U_11
   _atom_site_aniso_U_22
   _atom_site_aniso_U_33
   _atom_site_aniso_U_12
   _atom_site_aniso_U_13
   _atom_site_aniso_U_23
W1     0.0073(4)   0.0073(4)   0.0073(4)   0.0000      0.0000      0.0000      
Nd1    0.0142(6)   0.0142(6)   0.0142(6)   0.0000      0.0000      0.0000      
Nd2    0.0071(6)   0.0085(5)   0.0085(5)   0.0000      0.0000      0.0003(5)   
W2     0.0071(6)   0.0085(5)   0.00850819  0.00000     0.00000     0.0003(5)   
O1     0.009(3)    0.009(3)    0.033(4)    -0.0088(24) -0.0015(24) -0.0015(24) 
O2     0.0173(10)  0.0173(10)  0.0173(10)  0.0033(13)  0.0033(13)  0.0033(13)  

loop_  _atom_type_symbol _atom_type_number_in_cell
  Nd   27.309
  O    51.136
  W    4.691

# Note that Z affects _cell_formula_sum and _weight
_cell_formula_units_Z  1
_chemical_formula_sum  "Nd27.309 O51.136 W4.691"
_chemical_formula_weight  5619.64

# MOLECULAR GEOMETRY
loop_
   _geom_bond_atom_site_label_1
   _geom_bond_atom_site_label_2
   _geom_bond_distance
   _geom_bond_site_symmetry_1
   _geom_bond_site_symmetry_2
   _geom_bond_publ_flag
  W1     O1     1.895(4)     1_555    1_555 yes
  W1     O1     1.895(4)     1_555    2_555 yes
  W1     O1     1.895(4)     1_555    3_555 yes
  W1     O1     1.895(4)     1_555    4_555 yes
  W1     O1     1.895(4)     1_555    5_555 yes
  W1     O1     1.895(4)     1_555    6_555 yes
  W1     O1     1.895(4)     1_555    7_555 yes
  W1     O1     1.895(4)     1_555    8_555 yes
  W1     O1     1.895(4)     1_555    9_555 yes
  W1     O1     1.895(4)     1_555   10_555 yes
  W1     O1     1.895(4)     1_555   11_555 yes
  W1     O1     1.895(4)     1_555   12_555 yes
  W1     O1     1.895(4)     1_555   25_555 yes
  W1     O1     1.895(4)     1_555   26_555 yes
  W1     O1     1.895(4)     1_555   27_555 yes
  W1     O1     1.895(4)     1_555   28_555 yes
  W1     O1     1.895(4)     1_555   29_555 yes
  W1     O1     1.895(4)     1_555   30_555 yes
  W1     O1     1.895(4)     1_555   31_555 yes
  W1     O1     1.895(4)     1_555   32_555 yes
  W1     O1     1.895(4)     1_555   33_555 yes
  W1     O1     1.895(4)     1_555   34_555 yes
  W1     O1     1.895(4)     1_555   35_555 yes
  W1     O1     1.895(4)     1_555   36_555 yes
  Nd1    O2     2.5401(15)   1_555    1_555 yes
  Nd1    O2     2.5401(15)   1_555    4_556 yes
  Nd1    O2     2.5401(15)   1_555    5_655 yes
  Nd1    O2     2.5401(15)   1_555    6_565 yes
  Nd1    O2     2.5401(15)   1_555    7_656 yes
  Nd1    O2     2.5401(15)   1_555    8_665 yes
  Nd1    O2     2.5401(15)   1_555    9_566 yes
  Nd1    O2     2.5401(15)   1_555   25_666 yes
  Nd2    O1     2.605(6)     1_555    1_555 yes
  Nd2    O1     2.042(4)     1_555    2_555 yes
  Nd2    O1     2.605(5)     1_555    3_555 yes
  Nd2    O1     2.042(4)     1_555    5_555 yes
  Nd2    O1     2.605(5)     1_555   33_555 yes
  Nd2    O1     2.605(6)     1_555   36_555 yes
  Nd2    O1     2.436(4)     1_555   74_555 yes
  Nd2    O1     2.436(4)     1_555   77_555 yes
  Nd2    O2     2.3238(18)   1_555  100_455 yes
  Nd2    O2     2.3238(17)   1_555  103_555 yes
  Nd2    O2     2.3238(17)   1_555  150_455 yes
  Nd2    O2     2.3238(17)   1_555  152_555 yes
  W2     O1     2.042(4)     1_555    2_555 yes
  W2     O1     2.042(4)     1_555    5_555 yes
  O1     W1     1.895(4)     1_555    1_555 yes
  O1     Nd2    2.605(6)     1_555    1_555 yes
  O1     Nd2    2.605(5)     1_555    2_555 yes
  O1     Nd2    2.042(4)     1_555    3_555 yes
  O1     Nd2    2.436(4)     1_555  152_555 yes
  O1     O1     0.717(11)    1_555    2_555 yes
  O1     O1     0.717(11)    1_555    3_555 yes
  O1     O1     1.460(14)    1_555    4_555 yes
  O2     Nd1    2.5401(15)   1_555    1_555 yes
  O2     Nd2    2.3238(17)   1_555   54_555 yes
  O2     Nd2    2.3238(17)   1_555   64_555 yes
  O2     Nd2    2.3238(18)   1_555  100_555 yes
  O2     Nd2    2.3238(13)   1_555  113_555 yes
  O2     Nd2    2.3238(13)   1_555  149_555 yes
  O2     Nd2    2.3238(18)   1_555  162_555 yes

loop_
   _geom_angle_atom_site_label_1
   _geom_angle_atom_site_label_2
   _geom_angle_atom_site_label_3
   _geom_angle
   _geom_angle_site_symmetry_1
   _geom_angle_site_symmetry_2
   _geom_angle_site_symmetry_3
   _geom_angle_publ_flag
  O1     W1     O1     21.8(4)       1_555  1_555    2_555 yes
  O1     W1     O1     21.8(4)       1_555  1_555    3_555 yes
  O1     W1     O1     21.8(4)       2_555  1_555    3_555 yes
  O1     W1     O1     45.3(4)       1_555  1_555    4_555 yes
  O1     W1     O1     64.80(12)     2_555  1_555    4_555 yes
  O1     W1     O1     64.80(8)      3_555  1_555    4_555 yes
  O1     W1     O1     64.80(8)      1_555  1_555    5_555 yes
  O1     W1     O1     45.3(4)       2_555  1_555    5_555 yes
  O1     W1     O1     64.80(12)     3_555  1_555    5_555 yes
  O1     W1     O1     94.41(28)     4_555  1_555    5_555 yes
  O1     W1     O1     64.80(12)     1_555  1_555    6_555 yes
  O1     W1     O1     64.80(8)      2_555  1_555    6_555 yes
  O1     W1     O1     45.3(4)       3_555  1_555    6_555 yes
  O1     W1     O1     94.41(28)     4_555  1_555    6_555 yes
  O1     W1     O1     94.41(28)     5_555  1_555    6_555 yes
  O1     W1     O1     94.41(28)     1_555  1_555    7_555 yes
  O1     W1     O1     98.53(28)     2_555  1_555    7_555 yes
  O1     W1     O1     115.20(8)     3_555  1_555    7_555 yes
  O1     W1     O1     64.80(8)      4_555  1_555    7_555 yes
  O1     W1     O1     81.47(19)     5_555  1_555    7_555 yes
  O1     W1     O1     158.2(4)      6_555  1_555    7_555 yes
  O1     W1     O1     115.20(8)     1_555  1_555    8_555 yes
  O1     W1     O1     94.41(28)     2_555  1_555    8_555 yes
  O1     W1     O1     98.53(28)     3_555  1_555    8_555 yes
  O1     W1     O1     158.2(4)      4_555  1_555    8_555 yes
  O1     W1     O1     64.80(8)      5_555  1_555    8_555 yes
  O1     W1     O1     81.47(19)     6_555  1_555    8_555 yes
  O1     W1     O1     115.20(12)    7_555  1_555    8_555 yes
  O1     W1     O1     94.41(28)     1_555  1_555    9_555 yes
  O1     W1     O1     115.20(12)    2_555  1_555    9_555 yes
  O1     W1     O1     98.53(19)     3_555  1_555    9_555 yes
  O1     W1     O1     64.80(12)     4_555  1_555    9_555 yes
  O1     W1     O1     158.2(4)      5_555  1_555    9_555 yes
  O1     W1     O1     81.47(28)     6_555  1_555    9_555 yes
  O1     W1     O1     94.41(28)     7_555  1_555    9_555 yes
  O1     W1     O1     134.7(4)      8_555  1_555    9_555 yes
  O1     W1     O1     98.53(19)     1_555  1_555   10_555 yes
  O1     W1     O1     94.41(28)     2_555  1_555   10_555 yes
  O1     W1     O1     115.20(12)    3_555  1_555   10_555 yes
  O1     W1     O1     81.47(28)     4_555  1_555   10_555 yes
  O1     W1     O1     64.80(12)     5_555  1_555   10_555 yes
  O1     W1     O1     158.2(4)      6_555  1_555   10_555 yes
  O1     W1     O1     21.8(4)       7_555  1_555   10_555 yes
  O1     W1     O1     94.41(28)     8_555  1_555   10_555 yes
  O1     W1     O1     115.20(8)     9_555  1_555   10_555 yes
  O1     W1     O1     115.20(12)    1_555  1_555   11_555 yes
  O1     W1     O1     98.53(19)     2_555  1_555   11_555 yes
  O1     W1     O1     94.41(28)     3_555  1_555   11_555 yes
  O1     W1     O1     158.2(4)      4_555  1_555   11_555 yes
  O1     W1     O1     81.47(28)     5_555  1_555   11_555 yes
  O1     W1     O1     64.80(12)     6_555  1_555   11_555 yes
  O1     W1     O1     134.7(4)      7_555  1_555   11_555 yes
  O1     W1     O1     21.8(4)       8_555  1_555   11_555 yes
  O1     W1     O1     115.20(8)     9_555  1_555   11_555 yes
  O1     W1     O1     115.20(8)    10_555  1_555   11_555 yes
  O1     W1     O1     98.53(28)     1_555  1_555   12_555 yes
  O1     W1     O1     115.20(8)     2_555  1_555   12_555 yes
  O1     W1     O1     94.41(28)     3_555  1_555   12_555 yes
  O1     W1     O1     81.47(19)     4_555  1_555   12_555 yes
  O1     W1     O1     158.2(4)      5_555  1_555   12_555 yes
  O1     W1     O1     64.80(8)      6_555  1_555   12_555 yes
  O1     W1     O1     115.20(12)    7_555  1_555   12_555 yes
  O1     W1     O1     115.20(12)    8_555  1_555   12_555 yes
  O1     W1     O1     21.8(4)       9_555  1_555   12_555 yes
  O1     W1     O1     134.7(4)     10_555  1_555   12_555 yes
  O1     W1     O1     94.41(28)    11_555  1_555   12_555 yes
  O1     W1     O1     180           1_555  1_555   25_555 yes
  O1     W1     O1     158.2(4)      2_555  1_555   25_555 yes
  O1     W1     O1     158.2(4)      3_555  1_555   25_555 yes
  O1     W1     O1     134.7(4)      4_555  1_555   25_555 yes
  O1     W1     O1     115.20(8)     5_555  1_555   25_555 yes
  O1     W1     O1     115.20(12)    6_555  1_555   25_555 yes
  O1     W1     O1     85.59(28)     7_555  1_555   25_555 yes
  O1     W1     O1     64.80(8)      8_555  1_555   25_555 yes
  O1     W1     O1     85.59(28)     9_555  1_555   25_555 yes
  O1     W1     O1     81.47(19)    10_555  1_555   25_555 yes
  O1     W1     O1     64.80(12)    11_555  1_555   25_555 yes
  O1     W1     O1     81.47(28)    12_555  1_555   25_555 yes
  O1     W1     O1     158.2(4)      1_555  1_555   26_555 yes
  O1     W1     O1     180           2_555  1_555   26_555 yes
  O1     W1     O1     158.2(4)      3_555  1_555   26_555 yes
  O1     W1     O1     115.20(12)    4_555  1_555   26_555 yes
  O1     W1     O1     134.7(4)      5_555  1_555   26_555 yes
  O1     W1     O1     115.20(8)     6_555  1_555   26_555 yes
  O1     W1     O1     81.47(28)     7_555  1_555   26_555 yes
  O1     W1     O1     85.59(28)     8_555  1_555   26_555 yes
  O1     W1     O1     64.80(12)     9_555  1_555   26_555 yes
  O1     W1     O1     85.59(28)    10_555  1_555   26_555 yes
  O1     W1     O1     81.47(19)    11_555  1_555   26_555 yes
  O1     W1     O1     64.80(8)     12_555  1_555   26_555 yes
  O1     W1     O1     21.8(4)      25_555  1_555   26_555 yes
  O1     W1     O1     158.2(4)      1_555  1_555   27_555 yes
  O1     W1     O1     158.2(4)      2_555  1_555   27_555 yes
  O1     W1     O1     180           3_555  1_555   27_555 yes
  O1     W1     O1     115.20(8)     4_555  1_555   27_555 yes
  O1     W1     O1     115.20(12)    5_555  1_555   27_555 yes
  O1     W1     O1     134.7(4)      6_555  1_555   27_555 yes
  O1     W1     O1     64.80(8)      7_555  1_555   27_555 yes
  O1     W1     O1     81.47(28)     8_555  1_555   27_555 yes
  O1     W1     O1     81.47(19)     9_555  1_555   27_555 yes
  O1     W1     O1     64.80(12)    10_555  1_555   27_555 yes
  O1     W1     O1     85.59(28)    11_555  1_555   27_555 yes
  O1     W1     O1     85.59(28)    12_555  1_555   27_555 yes
  O1     W1     O1     21.8(4)      25_555  1_555   27_555 yes
  O1     W1     O1     21.8(4)      26_555  1_555   27_555 yes
  O1     W1     O1     134.7(4)      1_555  1_555   28_555 yes
  O1     W1     O1     115.20(12)    2_555  1_555   28_555 yes
  O1     W1     O1     115.20(8)     3_555  1_555   28_555 yes
  O1     W1     O1     180           4_555  1_555   28_555 yes
  O1     W1     O1     85.59(28)     5_555  1_555   28_555 yes
  O1     W1     O1     85.59(28)     6_555  1_555   28_555 yes
  O1     W1     O1     115.20(8)     7_555  1_555   28_555 yes
  O1     W1     O1     21.8(4)       8_555  1_555   28_555 yes
  O1     W1     O1     115.20(12)    9_555  1_555   28_555 yes
  O1     W1     O1     98.53(28)    10_555  1_555   28_555 yes
  O1     W1     O1     21.8(4)      11_555  1_555   28_555 yes
  O1     W1     O1     98.53(19)    12_555  1_555   28_555 yes
  O1     W1     O1     45.3(4)      25_555  1_555   28_555 yes
  O1     W1     O1     64.80(12)    26_555  1_555   28_555 yes
  O1     W1     O1     64.80(8)     27_555  1_555   28_555 yes
  O1     W1     O1     115.20(8)     1_555  1_555   29_555 yes
  O1     W1     O1     134.7(4)      2_555  1_555   29_555 yes
  O1     W1     O1     115.20(12)    3_555  1_555   29_555 yes
  O1     W1     O1     85.59(28)     4_555  1_555   29_555 yes
  O1     W1     O1     180           5_555  1_555   29_555 yes
  O1     W1     O1     85.59(28)     6_555  1_555   29_555 yes
  O1     W1     O1     98.53(19)     7_555  1_555   29_555 yes
  O1     W1     O1     115.20(8)     8_555  1_555   29_555 yes
  O1     W1     O1     21.8(4)       9_555  1_555   29_555 yes
  O1     W1     O1     115.20(12)   10_555  1_555   29_555 yes
  O1     W1     O1     98.53(28)    11_555  1_555   29_555 yes
  O1     W1     O1     21.8(4)      12_555  1_555   29_555 yes
  O1     W1     O1     64.80(8)     25_555  1_555   29_555 yes
  O1     W1     O1     45.3(4)      26_555  1_555   29_555 yes
  O1     W1     O1     64.80(12)    27_555  1_555   29_555 yes
  O1     W1     O1     94.41(28)    28_555  1_555   29_555 yes
  O1     W1     O1     115.20(12)    1_555  1_555   30_555 yes
  O1     W1     O1     115.20(8)     2_555  1_555   30_555 yes
  O1     W1     O1     134.7(4)      3_555  1_555   30_555 yes
  O1     W1     O1     85.59(28)     4_555  1_555   30_555 yes
  O1     W1     O1     85.59(28)     5_555  1_555   30_555 yes
  O1     W1     O1     180           6_555  1_555   30_555 yes
  O1     W1     O1     21.8(4)       7_555  1_555   30_555 yes
  O1     W1     O1     98.53(19)     8_555  1_555   30_555 yes
  O1     W1     O1     98.53(28)     9_555  1_555   30_555 yes
  O1     W1     O1     21.8(4)      10_555  1_555   30_555 yes
  O1     W1     O1     115.20(12)   11_555  1_555   30_555 yes
  O1     W1     O1     115.20(8)    12_555  1_555   30_555 yes
  O1     W1     O1     64.80(12)    25_555  1_555   30_555 yes
  O1     W1     O1     64.80(8)     26_555  1_555   30_555 yes
  O1     W1     O1     45.3(4)      27_555  1_555   30_555 yes
  O1     W1     O1     94.41(28)    28_555  1_555   30_555 yes
  O1     W1     O1     94.41(28)    29_555  1_555   30_555 yes
  O1     W1     O1     85.59(28)     1_555  1_555   31_555 yes
  O1     W1     O1     81.47(28)     2_555  1_555   31_555 yes
  O1     W1     O1     64.80(8)      3_555  1_555   31_555 yes
  O1     W1     O1     115.20(8)     4_555  1_555   31_555 yes
  O1     W1     O1     98.53(19)     5_555  1_555   31_555 yes
  O1     W1     O1     21.8(4)       6_555  1_555   31_555 yes
  O1     W1     O1     180           7_555  1_555   31_555 yes
  O1     W1     O1     64.80(12)     8_555  1_555   31_555 yes
  O1     W1     O1     85.59(28)     9_555  1_555   31_555 yes
  O1     W1     O1     158.2(4)     10_555  1_555   31_555 yes
  O1     W1     O1     45.3(4)      11_555  1_555   31_555 yes
  O1     W1     O1     64.80(12)    12_555  1_555   31_555 yes
  O1     W1     O1     94.41(28)    25_555  1_555   31_555 yes
  O1     W1     O1     98.53(28)    26_555  1_555   31_555 yes
  O1     W1     O1     115.20(8)    27_555  1_555   31_555 yes
  O1     W1     O1     64.80(8)     28_555  1_555   31_555 yes
  O1     W1     O1     81.47(19)    29_555  1_555   31_555 yes
  O1     W1     O1     158.2(4)     30_555  1_555   31_555 yes
  O1     W1     O1     64.80(8)      1_555  1_555   32_555 yes
  O1     W1     O1     85.59(28)     2_555  1_555   32_555 yes
  O1     W1     O1     81.47(28)     3_555  1_555   32_555 yes
  O1     W1     O1     21.8(4)       4_555  1_555   32_555 yes
  O1     W1     O1     115.20(8)     5_555  1_555   32_555 yes
  O1     W1     O1     98.53(19)     6_555  1_555   32_555 yes
  O1     W1     O1     64.80(12)     7_555  1_555   32_555 yes
  O1     W1     O1     180           8_555  1_555   32_555 yes
  O1     W1     O1     45.3(4)       9_555  1_555   32_555 yes
  O1     W1     O1     85.59(28)    10_555  1_555   32_555 yes
  O1     W1     O1     158.2(4)     11_555  1_555   32_555 yes
  O1     W1     O1     64.80(12)    12_555  1_555   32_555 yes
  O1     W1     O1     115.20(8)    25_555  1_555   32_555 yes
  O1     W1     O1     94.41(28)    26_555  1_555   32_555 yes
  O1     W1     O1     98.53(28)    27_555  1_555   32_555 yes
  O1     W1     O1     158.2(4)     28_555  1_555   32_555 yes
  O1     W1     O1     64.80(8)     29_555  1_555   32_555 yes
  O1     W1     O1     81.47(19)    30_555  1_555   32_555 yes
  O1     W1     O1     115.20(12)   31_555  1_555   32_555 yes
  O1     W1     O1     85.59(28)     1_555  1_555   33_555 yes
  O1     W1     O1     64.80(12)     2_555  1_555   33_555 yes
  O1     W1     O1     81.47(19)     3_555  1_555   33_555 yes
  O1     W1     O1     115.20(12)    4_555  1_555   33_555 yes
  O1     W1     O1     21.8(4)       5_555  1_555   33_555 yes
  O1     W1     O1     98.53(28)     6_555  1_555   33_555 yes
  O1     W1     O1     85.59(28)     7_555  1_555   33_555 yes
  O1     W1     O1     45.3(4)       8_555  1_555   33_555 yes
  O1     W1     O1     180           9_555  1_555   33_555 yes
  O1     W1     O1     64.80(8)     10_555  1_555   33_555 yes
  O1     W1     O1     64.80(8)     11_555  1_555   33_555 yes
  O1     W1     O1     158.2(4)     12_555  1_555   33_555 yes
  O1     W1     O1     94.41(28)    25_555  1_555   33_555 yes
  O1     W1     O1     115.20(12)   26_555  1_555   33_555 yes
  O1     W1     O1     98.53(19)    27_555  1_555   33_555 yes
  O1     W1     O1     64.80(12)    28_555  1_555   33_555 yes
  O1     W1     O1     158.2(4)     29_555  1_555   33_555 yes
  O1     W1     O1     81.47(28)    30_555  1_555   33_555 yes
  O1     W1     O1     94.41(28)    31_555  1_555   33_555 yes
  O1     W1     O1     134.7(4)     32_555  1_555   33_555 yes
  O1     W1     O1     81.47(19)     1_555  1_555   34_555 yes
  O1     W1     O1     85.59(28)     2_555  1_555   34_555 yes
  O1     W1     O1     64.80(12)     3_555  1_555   34_555 yes
  O1     W1     O1     98.53(28)     4_555  1_555   34_555 yes
  O1     W1     O1     115.20(12)    5_555  1_555   34_555 yes
  O1     W1     O1     21.8(4)       6_555  1_555   34_555 yes
  O1     W1     O1     158.2(4)      7_555  1_555   34_555 yes
  O1     W1     O1     85.59(28)     8_555  1_555   34_555 yes
  O1     W1     O1     64.80(8)      9_555  1_555   34_555 yes
  O1     W1     O1     180          10_555  1_555   34_555 yes
  O1     W1     O1     64.80(8)     11_555  1_555   34_555 yes
  O1     W1     O1     45.3(4)      12_555  1_555   34_555 yes
  O1     W1     O1     98.53(19)    25_555  1_555   34_555 yes
  O1     W1     O1     94.41(28)    26_555  1_555   34_555 yes
  O1     W1     O1     115.20(12)   27_555  1_555   34_555 yes
  O1     W1     O1     81.47(28)    28_555  1_555   34_555 yes
  O1     W1     O1     64.80(12)    29_555  1_555   34_555 yes
  O1     W1     O1     158.2(4)     30_555  1_555   34_555 yes
  O1     W1     O1     21.8(4)      31_555  1_555   34_555 yes
  O1     W1     O1     94.41(28)    32_555  1_555   34_555 yes
  O1     W1     O1     115.20(8)    33_555  1_555   34_555 yes
  O1     W1     O1     64.80(12)     1_555  1_555   35_555 yes
  O1     W1     O1     81.47(19)     2_555  1_555   35_555 yes
  O1     W1     O1     85.59(28)     3_555  1_555   35_555 yes
  O1     W1     O1     21.8(4)       4_555  1_555   35_555 yes
  O1     W1     O1     98.53(28)     5_555  1_555   35_555 yes
  O1     W1     O1     115.20(12)    6_555  1_555   35_555 yes
  O1     W1     O1     45.3(4)       7_555  1_555   35_555 yes
  O1     W1     O1     158.2(4)      8_555  1_555   35_555 yes
  O1     W1     O1     64.80(8)      9_555  1_555   35_555 yes
  O1     W1     O1     64.80(8)     10_555  1_555   35_555 yes
  O1     W1     O1     180          11_555  1_555   35_555 yes
  O1     W1     O1     85.59(28)    12_555  1_555   35_555 yes
  O1     W1     O1     115.20(12)   25_555  1_555   35_555 yes
  O1     W1     O1     98.53(19)    26_555  1_555   35_555 yes
  O1     W1     O1     94.41(28)    27_555  1_555   35_555 yes
  O1     W1     O1     158.2(4)     28_555  1_555   35_555 yes
  O1     W1     O1     81.47(28)    29_555  1_555   35_555 yes
  O1     W1     O1     64.80(12)    30_555  1_555   35_555 yes
  O1     W1     O1     134.7(4)     31_555  1_555   35_555 yes
  O1     W1     O1     21.8(4)      32_555  1_555   35_555 yes
  O1     W1     O1     115.20(8)    33_555  1_555   35_555 yes
  O1     W1     O1     115.20(8)    34_555  1_555   35_555 yes
  O1     W1     O1     81.47(28)     1_555  1_555   36_555 yes
  O1     W1     O1     64.80(8)      2_555  1_555   36_555 yes
  O1     W1     O1     85.59(28)     3_555  1_555   36_555 yes
  O1     W1     O1     98.53(19)     4_555  1_555   36_555 yes
  O1     W1     O1     21.8(4)       5_555  1_555   36_555 yes
  O1     W1     O1     115.20(8)     6_555  1_555   36_555 yes
  O1     W1     O1     64.80(12)     7_555  1_555   36_555 yes
  O1     W1     O1     64.80(12)     8_555  1_555   36_555 yes
  O1     W1     O1     158.2(4)      9_555  1_555   36_555 yes
  O1     W1     O1     45.3(4)      10_555  1_555   36_555 yes
  O1     W1     O1     85.59(28)    11_555  1_555   36_555 yes
  O1     W1     O1     180          12_555  1_555   36_555 yes
  O1     W1     O1     98.53(28)    25_555  1_555   36_555 yes
  O1     W1     O1     115.20(8)    26_555  1_555   36_555 yes
  O1     W1     O1     94.41(28)    27_555  1_555   36_555 yes
  O1     W1     O1     81.47(19)    28_555  1_555   36_555 yes
  O1     W1     O1     158.2(4)     29_555  1_555   36_555 yes
  O1     W1     O1     64.80(8)     30_555  1_555   36_555 yes
  O1     W1     O1     115.20(12)   31_555  1_555   36_555 yes
  O1     W1     O1     115.20(12)   32_555  1_555   36_555 yes
  O1     W1     O1     21.8(4)      33_555  1_555   36_555 yes
  O1     W1     O1     134.7(4)     34_555  1_555   36_555 yes
  O1     W1     O1     94.41(28)    35_555  1_555   36_555 yes
  O1     Nd2    O1     41.9(4)       2_555  1_555    5_555 yes
  W1     O1     Nd2    136.4(4)      1_555  1_555    3_555 yes
  W1     O1     O1     79.10(18)     1_555  1_555    2_555 yes
  Nd2    O1     O1     136.0(4)      3_555  1_555    2_555 yes
  W1     O1     O1     79.10(18)     1_555  1_555    3_555 yes
  Nd2    O1     O1     136.0(4)      3_555  1_555    3_555 yes
  O1     O1     O1     60            2_555  1_555    3_555 yes
  W1     O1     O1     67.34(20)     1_555  1_555    4_555 yes
  Nd2    O1     O1     69.05(18)     3_555  1_555    4_555 yes
  O1     O1     O1     135.00(28)    2_555  1_555    4_555 yes
  O1     O1     O1     135.00(28)    3_555  1_555    4_555 yes
_pd_proc_ls_pref_orient_corr
; March-Dollase correction, histogram 2 coef. = 1.000 axis = [0, 0, 1]
March-Dollase correction, histogram 3 coef. = 1.000 axis = [0, 0, 1]
March-Dollase correction, histogram 1 coef. = 1.000 axis = [0, 0, 1]
; 
_pd_proc_ls_profile_function
;   Crystallite size model "isotropic" for NWO_dry_Ar (microns)
    Parameters for histogram #1 PWDR 11_NWO_dry_Ar_E9_1-3A.fxye Bank 1
parameters: Size, G/L mix
    10.000, 1.000, 
  Mustrain model "isotropic" for NWO_dry_Ar (10^6^)
    parameters: Mustrain, G/L mix
    1000.000, 1.000,   
  Macrostrain parameters: D11, eA, 
    -0.000, 0.002, 

  Parameters for histogram #2 PWDR 11_NWO_dry_Ar_E9_2-8A.fxye Bank 1
parameters: Size, G/L mix
    10.000, 1.000, 
  Mustrain model "isotropic" for NWO_dry_Ar (10^6^)
    parameters: Mustrain, G/L mix
    1000.000, 1.000,   
  Macrostrain parameters: D11, eA, 
    -0.000, -0.000, 

  Parameters for histogram #0 PWDR 11_NWO_dry_Ar_ID22.xye
parameters: Size, G/L mix
    1.97(6), 1.000, 
  Mustrain model "isotropic" for NWO_dry_Ar (10^6^)
    parameters: Mustrain, G/L mix
    364(6), 1.000, 

; 

data_NWO_dry_Ar_X+N_final_3_pwd_0


_pd_proc_ls_pref_orient_corr   ?
#Added by publCIF


_refine_ls_matrix_type   full
#Added by publCIF


_refine_ls_structure_factor_coef   Fsqd
#Added by publCIF


_exptl_absorpt_process_details   ?
#Added by publCIF


_exptl_absorpt_correction_type   cylinder
#Added by publCIF


_computing_structure_refinement   
;
GSAS-II (Toby & Von Dreele, J. Appl. Cryst. 46, 544-549, 2013)
;

#Added by publCIF


_computing_structure_solution 
;  
GSAS-II (Toby & Von Dreele, J. Appl. Cryst. 46
 544-549, 2013)
;
#Added by publCIF


# Information for histogram 0: PWDR 11_NWO_dry_Ar_ID22.xye
_pd_block_id
   2018-11-01T12:55|NWO_dry_Ar_X+N_final_3|ScherbTobias|ID22_hist_0
# GSAS-II edited template follows Instrument_Template
#==============================================================================
# 9. INSTRUMENT CHARACTERIZATION

_exptl_special_details
?

# if regions of the data are excluded, the reason(s) are supplied here:
_pd_proc_info_excluded_regions
?

# The following item is used to identify the equipment used to record 
# the powder pattern when the diffractogram was measured at a laboratory 
# other than the authors' home institution, e.g. when neutron or synchrotron
# radiation is used.

_pd_instr_location
;ID22, ESRF, Grenoble, France 
;
_pd_calibration_special_details           # description of the method used
                                          # to calibrate the instrument
?
_diffrn_radiation_probe           x-ray
_diffrn_radiation_type            ?
_diffrn_radiation_wavelength      0.39987
_diffrn_source                    synchrotron
_diffrn_source_target             ?
_diffrn_source_type               'ESRF beamline ID22'

_diffrn_measurement_device_type   ID22       
_diffrn_detector                  'nine-channel Ge 111 multianalyzer stage'
_diffrn_detector_type             ?       # make or model of detector

_pd_meas_scan_method              cont    # options are 'step', 'cont',
                                          # 'tof', 'fixed' or
                                          # 'disp' (= dispersive)
_pd_meas_special_details
?

# The following two items identify the program(s) used (if appropriate).
_computing_data_collection        ?        
_computing_data_reduction         ?                   

# Describe any processing performed on the data, prior to refinement.
# For example: a manual Lp correction or a precomputed absorption correction
_pd_proc_info_data_reduction      ?

# The following item is used for angular dispersive measurements only.

_diffrn_radiation_monochromator   ?        

# The following items are used to define the size of the instrument.
# Not all distances are appropriate for all instrument types.

_pd_instr_dist_src/mono           ?
_pd_instr_dist_mono/spec          ?
_pd_instr_dist_src/spec           ?
_pd_instr_dist_spec/anal          ?
_pd_instr_dist_anal/detc          ?
_pd_instr_dist_spec/detc          ?

# 10. Specimen size and mounting information

# The next three fields give the specimen dimensions in mm.  The equatorial 
# plane contains the incident and diffracted beam.

_pd_spec_size_axial               20       # perpendicular to 
                                          # equatorial plane

_pd_spec_size_equat               0.7       # parallel to 
                                          # scattering vector 
                                          # in transmission

_pd_spec_size_thick               ?       # parallel to 
                                          # scattering vector 
                                          # in reflection

_pd_spec_mounting                 'capton capillary'  


_pd_spec_mount_mode               transmission      
					  # options are 'reflection' 
                                          # or 'transmission'
    
_pd_spec_shape                    cylinder        # options are 'cylinder' 
                                          # 'flat_sheet' or 'irregular'


# PHASE TABLE
loop_
   _pd_phase_id
   _pd_phase_block_id
   _pd_phase_mass_%
  1  2018-11-01T12:55|NWO_dry_Ar_X+N_final_3|phase_1|ScherbTobias  0.65432
  0  2018-11-01T12:55|NWO_dry_Ar_X+N_final_3|phase_0|ScherbTobias  0.34568

_refine_ls_R_Fsqd_factor      0.03667 
_pd_proc_ls_prof_R_factor     0.05442
_pd_proc_ls_prof_wR_factor    0.07421
_pd_proc_ls_prof_wR_expected  0.03595

_diffrn_radiation_polarisn_ratio  1.0000
_pd_proc_ls_background_function
; Background function: "chebyschev" function with 21 terms:
    118.319, -98.365, 178.381, 4231.741, -9650.332, -52348.054, 
    116704.284, 315211.549, -688663.492, -1.070995355e6, 2.328328377e6, 
    2.189976339e6, -4.808930499e6, -2.748755086e6, 6.177333764e6, 
    2.068727998e6, -4.818556689e6, -854108.571, 2.090134608e6, 
    148133.623, -386880.955, 
  Background peak parameters: pos, int, sig, gam:
    4.970, 53491.238, 1612.038, 0.100, 
    11.100, 56208.498, 3119.330, 0.100, 
    14.200, 60354.725, 3540.255, 0.100,
; 
_pd_proc_ls_profile_function
; Finger-Cox-Jephcoat function parameters U, V, W, X, Y, SH/L:
  peak variance(Gauss) = Utan(Th)^2^+Vtan(Th)+W:
  peak HW(Lorentz) = X/cos(Th)+Ytan(Th); SH/L = S/L+H/L
  U, V, W in (centideg)^2^, X & Y in centideg
    1.064, -0.229, 0.019, 0.052, 0.000, 0.003, 
; 
_diffrn_ambient_temperature  295
_diffrn_ambient_pressure  100

# STRUCTURE FACTOR TABLE
loop_
   _pd_refln_phase_id
   _refln_index_h
   _refln_index_k
   _refln_index_l
   _refln_F_squared_meas
   _refln_F_squared_calc
   _refln_phase_calc
   _refln_d_spacing
   _gsas_i100_meas
  1  1    0    -2   2409.6924  2150.1597  180.0   3.480    53.12  
  1  1    0    4    6567.9102  6260.8143  180.0   2.551    77.94  
  1  1    1    0    3936.2145  3045.7660  0.0     2.380    40.67  
  1  0    0    6    425.5312   345.3684   180.0   2.165    1.21   
  1  1    1    3    6107.8686  6233.5660  -0.0    2.085    97.09  
  1  2    0    2    156.5251   168.2143   -180.0  1.964    1.10   
  1  2    0    -4   9801.4659  8787.5861  -180.0  1.740    54.39  
  1  1    1    6    10619.5069 10907.8702 0.0     1.602    100.00 
  1  2    1    1    242.4441   306.3666   -180.0  1.547    2.13   
  1  2    1    -2   420.8232   415.8719   180.0   1.515    3.55   
  1  1    0    -8   1799.4670  1881.4012  0.0     1.511    7.55   
  1  2    1    4    6023.7948  5896.7863  180.0   1.405    43.78  
  1  3    0    0    19374.4364 18988.4451 0.0     1.374    67.41  
  1  2    1    -5   259.0275   221.7210   -0.0    1.336    1.71   
  1  2    0    8    599.1273   529.3315   -0.0    1.276    1.80   
  1  1    0    10   7002.6400  6920.4119  -180.0  1.239    19.89  
  1  1    1    9    1899.0976  1820.6720  -180.0  1.234    10.70  
  1  2    1    7    115.1704   150.5263   0.0     1.193    0.61   
  1  2    2    0    2586.5297  2991.3342  -0.0    1.190    6.78   
  1  3    0    6    143.9204   209.0095   0.0     1.160    0.36   
  1  3    0    -6   142.6635   207.1842   -0.0    1.160    0.36   
  1  2    2    3    1147.7727  1211.4254  -180.0  1.147    5.61   
  1  3    1    -1   46.9319    65.6259    -180.0  1.139    0.23   
  1  3    1    2    969.1449   964.3517   -180.0  1.126    4.56   
  1  2    1    -8   725.9787   679.1096   0.0     1.124    3.41   
  1  2    0    -10  3999.9858  4036.8594  180.0   1.099    8.99   
  1  0    0    12   2886.0994  2914.4405  0.0     1.083    2.10   
  1  3    1    -4   2408.2577  2433.9644  -180.0  1.078    10.43  
  1  3    1    5    112.1893   58.7789    0.0     1.046    0.46   
  1  2    2    6    5381.3485  4908.5268  0.0     1.043    21.82  
  1  4    0    -2   1488.6913  1307.9185  180.0   1.018    2.88   
  1  2    1    10   4056.3333  3754.2377  -180.0  0.998    15.10  
  1  1    1    12   71.4326    69.3446    180.0   0.985    0.26   
  1  4    0    4    1358.9408  1384.6883  180.0   0.982    2.45   
  1  3    1    -7   47.8686    39.5910    -0.0    0.973    0.17   
  1  3    2    1    88.0445    126.7538   -0.0    0.943    0.29   
  1  2    1    -11  51.7797    95.3673    -180.0  0.941    0.17   
  1  3    2    -2   34.7765    46.4172    180.0   0.936    0.11   
  1  3    1    8    990.7036   1085.6425  -0.0    0.935    3.25   
  1  2    2    9    774.6267   699.9794   -0.0    0.918    2.46   
  1  3    2    4    3667.2339  3450.3151  180.0   0.908    11.38  
  1  1    0    -14  2652.1180  2364.2275  0.0     0.905    4.09   
  1  4    1    0    2106.1539  2000.9900  0.0     0.899    6.42   
  1  3    2    -5   121.7395   111.9461   -180.0  0.889    0.36   
  1  4    1    -3   597.5907   539.6817   180.0   0.881    1.75   
  1  4    1    3    594.6860   537.0585   -0.0    0.881    1.74   
  1  4    0    -8   1322.4208  1379.4679  0.0     0.870    1.89   
  1  3    1    -10  3739.3548  3730.1741  180.0   0.858    10.41  
  1  3    0    12   1449.5902  1423.7717  0.0     0.850    1.98   
  1  3    0    -12  1456.2979  1430.3599  -0.0    0.850    1.99   
  1  2    0    14   2796.9109  2940.3520  -0.0    0.846    3.79   
  1  3    2    7    103.1883   97.7167    180.0   0.843    0.28   
  1  2    1    13   61.5534    61.8136    -180.0  0.841    0.16   
  1  4    1    -6   2792.3525  2688.2469  -0.0    0.831    7.30   
  1  4    1    6    2785.7732  2681.9128  0.0     0.831    7.29   
  1  3    1    11   23.7936    37.3006    180.0   0.821    0.06   
  1  5    0    2    16.3625    21.1572    -180.0  0.818    0.02   
  1  3    2    -8   128.9898   131.6069   0.0     0.817    0.33   
  1  1    1    15   669.5991   670.7730   -0.0    0.814    1.68   
  1  4    0    10   3745.0362  3949.3429  -180.0  0.807    4.64   
  1  2    2    12   36.5962    33.6618    180.0   0.801    0.09   
  1  5    0    -4   2623.7851  2584.2671  -180.0  0.799    3.19   
  1  2    1    -14  2168.0697  2191.8673  0.0     0.797    5.24   
  1  1    0    16   866.0805   904.9469   -180.0  0.797    1.05   
  1  3    3    0    5050.2439  5078.8484  0.0     0.793    6.05   
  1  3    3    3    1.9613     1.4266     -180.0  0.780    0.00   
  1  4    2    -1   194.5319   130.6010   0.0     0.778    0.45   
  1  4    2    2    194.4646   163.5079   -180.0  0.773    0.44   
  1  3    2    10   1510.8618  1470.0469  -180.0  0.765    3.38   
  1  4    1    9    478.9266   399.3906   -180.0  0.763    1.07   
  1  4    1    -9   485.9802   405.2728   0.0     0.763    1.08   
  1  4    2    -4   1538.5998  1561.7545  -180.0  0.757    3.38   
  1  2    0    -16  1303.0443  1234.0032  180.0   0.755    1.42   
  1  3    1    -13  17.3343    20.2803    180.0   0.752    0.04   
  1  4    2    5    137.6108   129.5887   -180.0  0.746    0.29   
  1  3    3    6    142.1230   177.8639   0.0     0.745    0.30   
  1  5    1    1    205.2428   213.2760   180.0   0.739    0.43   
  1  3    2    -11  62.7984    77.8984    -0.0    0.738    0.13   
  1  5    1    -2   16.7364    26.9615    180.0   0.735    0.03   
  1  5    0    8    45.0190    70.3422    -0.0    0.735    0.05   
  1  0    0    18   2622.0088  2468.2458  180.0   0.722    0.88   
  1  5    1    4    1978.5029  1862.4673  180.0   0.722    3.96   
  1  3    1    14   1140.1237  1010.1430  -0.0    0.720    2.28   
  1  2    1    16   1010.7673  940.6684   -180.0  0.720    2.02   
  1  4    2    -7   153.3591   104.7371   -180.0  0.718    0.30   
  1  5    1    -5   212.6226   204.8272   0.0     0.712    0.42   
  1  4    2    8    262.2181   263.9386   -0.0    0.702    0.50   
  1  2    2    15   418.3050   406.9490   180.0   0.700    0.79   
  1  5    0    -10  852.9706   1053.6622  180.0   0.696    0.80   
  1  3    3    9    1.4356     1.1641     -0.0    0.695    0.00   
  1  4    1    -12  17.9203    14.8644    -180.0  0.692    0.03   
  1  4    1    12   16.9766    14.0816    180.0   0.692    0.03   
  1  1    1    18   61.0004    63.1066    180.0   0.691    0.11   
  1  4    0    -14  502.5779   577.7553   0.0     0.690    0.46   
  1  5    1    7    191.2798   182.5388   0.0     0.688    0.35   
  1  6    0    0    3255.5038  3246.7888  0.0     0.687    2.97   
  1  3    2    13   65.9149    65.6524    -0.0    0.687    0.12   
  1  2    1    -17  42.5212    52.7938    0.0     0.686    0.08   
  1  4    3    1    7.5758     5.5668     0.0     0.677    0.01   
  1  4    3    -2   680.0455   617.8119   180.0   0.674    1.20   
  1  5    1    -8   75.6254    77.8409    0.0     0.674    0.13   
  1  4    2    -10  1441.8373  1333.3427  180.0   0.668    2.50   
  1  4    3    4    316.8325   319.9160   180.0   0.663    0.54   
  1  3    2    -14  1697.7728  1724.9646  0.0     0.662    2.90   
  1  3    1    -16  393.0180   384.3849   180.0   0.662    0.67   
  1  5    2    0    774.0599   788.5867   0.0     0.660    1.31   
  1  4    3    -5   10.9902    6.8120     -180.0  0.656    0.02   
  1  6    0    -6   139.6587   125.7175   -0.0    0.655    0.12   
  1  6    0    6    145.9436   131.3749   0.0     0.655    0.12   
  1  5    2    -3   211.6295   173.8030   0.0     0.652    0.35   
  1  5    2    3    209.0782   171.7077   -180.0  0.652    0.35   
  1  4    2    11   101.5295   108.9060   0.0     0.650    0.17   
  1  5    1    10   876.7189   825.6803   -180.0  0.643    1.42   
  1  1    0    -20  1358.0984  1358.4533  -0.0    0.642    1.09   
  1  3    3    12   620.1917   566.9235   0.0     0.640    0.99   
  1  3    0    -18  1777.8963  1662.6878  -180.0  0.639    1.42   
  1  3    0    18   1769.1491  1654.5074  180.0   0.639    1.41   
  1  4    0    16   194.9155   172.1030   -180.0  0.638    0.16   
  1  4    3    7    7.9084     3.7352     180.0   0.636    0.01   
  1  3    1    17   26.7082    25.6605    -0.0    0.635    0.04   
  1  5    2    -6   1231.0879  1235.9873  -0.0    0.631    1.92   
  1  5    2    6    1224.7423  1229.6164  0.0     0.631    1.91   
  1  6    1    -1   34.8867    29.5810    -180.0  0.628    0.05   
  1  5    1    -11  168.8775   169.5557   -180.0  0.627    0.26   
  1  2    1    19   45.5133    34.2524    0.0     0.626    0.07   
  1  6    1    2    255.0633   256.5883   -180.0  0.626    0.39   
  1  4    3    -8   741.5515   730.1216   0.0     0.625    1.14   
  1  4    1    15   250.5329   279.3082   -0.0    0.624    0.38   
  1  4    1    -15  256.7150   286.2005   -180.0  0.624    0.39   
  1  2    0    20   857.9721   753.7068   0.0     0.620    0.65   
  1  2    2    18   41.0693    41.0897    180.0   0.617    0.06   
  1  6    1    -4   476.6331   478.7869   -180.0  0.617    0.71   
  1  5    0    14   1553.4200  1473.6471  -0.0    0.616    1.16   
  1  3    2    16   845.5147   807.2404   -180.0  0.616    1.26   
  1  4    2    -13  129.1490   74.3182    0.0     0.614    0.19   
  1  6    1    5    36.5227    33.4228    -0.0    0.611    0.05   
  1  4    3    10   1912.2572  1920.8797  -180.0  0.601    2.73   
  1  5    2    -9   161.7086   153.1511   180.0   0.600    0.23   
  1  5    2    9    155.9296   147.6779   -0.0    0.600    0.22   
  1  2    1    -20  836.2777   818.0839   -0.0    0.600    1.19   
  1  1    1    21   400.8617   387.6523   -180.0  0.599    0.57   
  1  4    2    14   864.7637   806.7996   -0.0    0.597    1.22   
  1  6    1    -7   26.1809    22.5025    -0.0    0.595    0.04   
  1  4    4    0    740.5294   705.8500   -0.0    0.595    0.52   
  1  5    1    13   148.2698   139.3024   -180.0  0.595    0.21   
  1  3    2    -17  51.4722    54.3775    180.0   0.594    0.07   
  1  4    4    3    149.7338   149.4138   -0.0    0.589    0.21   
  1  5    3    -1   85.6950    54.5175    180.0   0.588    0.12   
  1  4    3    -11  18.1321    7.1050     -0.0    0.588    0.02   
  1  3    1    -19  12.0794    11.6086    -0.0    0.587    0.02   
  1  5    3    2    0.5238     0.4548     -180.0  0.586    0.00   
  1  7    0    -2   735.5202   638.5519   180.0   0.586    0.50   
  1  6    1    8    435.0580   345.5162   -0.0    0.586    0.59   
  1  3    3    15   11.2643    0.8854     -180.0  0.585    0.02   
  0  1    1    1    8812.7763  7586.4891  0.0     6.311    0.55   
  0  2    0    0    11831.8126 8404.7838  -0.0    5.465    0.41   
  0  2    2    0    10523.1003 3838.8001  0.0     3.864    0.37   
  0  3    1    1    7384.9233  6944.7441  -0.0    3.296    0.38   
  0  2    2    2    2.4753909215e6 2.5636356346e6 0.0     3.155    38.62  
  0  4    0    0    1.6935600243e6 1.5911439061e6 -0.0    2.733    14.88  
  0  3    3    1    123.7169   136.1044   -180.0  2.508    0.00   
  0  4    2    0    2871.8547  1685.5242  0.0     2.444    0.08   
  0  4    2    2    8615.7926  6203.1582  -0.0    2.231    0.20   
  0  3    3    3    49708.8009 46477.0904 -0.0    2.104    0.35   
  0  5    1    1    3869.2978  3617.7438  -0.0    2.104    0.08   
  0  4    4    0    2.2176299060e6 2.1847996040e6 0.0     1.932    19.55  
  0  5    3    1    311.7431   219.4415   0.0     1.848    0.01   
  0  4    4    2    6061.7499  3998.4688  -0.0    1.822    0.10   
  0  6    0    0    22567.5872 14886.0966 -0.0    1.822    0.09   
  0  6    2    0    1077.6830  674.3070   -0.0    1.728    0.02   
  0  5    3    3    2568.0279  2927.5169  -0.0    1.667    0.03   
  0  6    2    2    1.4264542773e6 1.4184838015e6 -0.0    1.648    18.35  
  0  4    4    4    1.1285770512e6 1.1158917731e6 -0.0    1.578    4.44   
  0  5    5    1    21584.6874 23555.2470 0.0     1.531    0.24   
  0  7    1    1    59.5315    64.9664    -180.0  1.531    0.00   
  0  6    4    0    14153.6755 13824.5225 0.0     1.516    0.15   
  0  6    4    2    6879.0067  7513.1356  0.0     1.461    0.14   
  0  5    5    3    3904.7939  3732.0900  -0.0    1.423    0.04   
  0  7    3    1    18107.8704 17306.9832 0.0     1.423    0.35   
  0  8    0    0    1.3339586536e6 1.2477306163e6 -0.0    1.366    2.96   
  0  7    3    3    11708.0214 10173.9571 0.0     1.335    0.10   
  0  6    4    4    15987.3464 12928.6339 0.0     1.325    0.13   
  0  8    2    0    2989.4459  2417.5025  -0.0    1.325    0.03   
  0  6    6    0    5279.4807  4392.7708  0.0     1.288    0.02   
  0  8    2    2    32050.8832 26667.8091 0.0     1.288    0.25   
  0  5    5    5    38924.7068 32661.6580 -0.0    1.262    0.10   
  0  7    5    1    479.1204   402.0292   0.0     1.262    0.01   
  0  6    6    2    928862.8144 896714.7049 0.0     1.254    6.97   
  0  8    4    0    761807.9440 741379.4895 0.0     1.222    5.44   
  0  7    5    3    424.9599   490.9544   180.0   1.200    0.01   
  0  9    1    1    8860.3580  10236.3329 -0.0    1.200    0.06   
  0  8    4    2    1319.2784  1666.1026  0.0     1.193    0.02   
  0  6    6    4    1112.5438  1767.2192  -0.0    1.165    0.01   
  0  9    3    1    944.3603   1031.0279  -0.0    1.146    0.01   
  0  8    4    4    789206.8470 761444.9471 0.0     1.116    4.71   
  0  7    5    5    949.1525   995.0145   -180.0  1.099    0.01   
  0  7    7    1    4724.6163  4952.9044  -0.0    1.099    0.03   
  0  9    3    3    682.7431   715.7325   180.0   1.099    0.00   
  0  8    6    0    7849.0454  7857.9308  0.0     1.093    0.05   
  0  10   0    0    33522.4464 33560.3935 0.0     1.093    0.05   
  0  8    6    2    15486.5197 14534.5764 -0.0    1.072    0.17   
  0  10   2    0    1732.0247  1625.5587  0.0     1.072    0.01   
  0  7    7    3    58031.4071 53732.8320 -0.0    1.057    0.31   
  0  9    5    1    20217.4035 18719.8355 0.0     1.057    0.22   
  0  6    6    6    622380.2893 602574.7406 -0.0    1.052    1.10   
  0  10   2    2    619199.4391 599495.1085 0.0     1.052    3.30   
  0  9    5    3    2868.3093  2082.9797  0.0     1.019    0.03   
  0  8    6    4    5651.4407  4858.2614  -0.0    1.015    0.06   
  0  10   4    0    44883.4580 38584.0702 -0.0    1.015    0.22   
  0  10   4    2    1533.9718  1418.8403  -0.0    0.998    0.01   
  0  7    7    5    2288.9643  2191.8373  -0.0    0.986    0.01   
  0  11   1    1    2263.5653  2167.5161  0.0     0.986    0.01   
  0  8    8    0    521993.3756 515436.6102 -0.0    0.966    1.18   
  0  9    5    5    41145.8598 43623.3760 -0.0    0.955    0.18   
  0  9    7    1    1310.6388  1389.5564  -180.0  0.955    0.01   
  0  11   3    1    2678.5249  2839.8071  -0.0    0.955    0.02   
  0  8    8    2    1399.1987  1439.1359  -0.0    0.951    0.01   
  0  10   4    4    18707.6445 19241.6158 0.0     0.951    0.08   
  0  8    6    6    12609.0186 14375.9542 0.0     0.937    0.05   
  0  10   6    0    201.1557   229.3442   -0.0    0.937    0.00   
  0  9    7    3    312.0807   303.6579   -180.0  0.927    0.00   
  0  11   3    3    31173.6382 30332.2898 -0.0    0.927    0.13   
  0  10   6    2    421597.1118 416267.1507 -0.0    0.924    3.49   
  0  8    8    4    387483.2221 378568.5804 -0.0    0.911    1.56   
  0  12   0    0    350978.6983 342903.8914 0.0     0.911    0.35   
  0  7    7    7    52002.2863 43471.5532 0.0     0.902    0.07   
  0  11   5    1    1091.1611  912.1611   -180.0  0.902    0.01   
  0  12   2    0    473.1986   404.6938   0.0     0.898    0.00   
  0  10   6    4    4014.0843  3462.6446  0.0     0.887    0.03   
  0  12   2    2    49136.6732 42386.4635 -0.0    0.887    0.19   
  0  9    7    5    28.3884    15.5380    -0.0    0.878    0.00   
  0  11   5    3    864.6269   473.2418   -0.0    0.878    0.01   
  0  12   4    0    368348.1671 371455.4411 -0.0    0.864    1.34   
  0  9    9    1    24479.2293 24999.3464 -0.0    0.856    0.09   
  0  8    8    6    6332.3255  5817.5625  0.0     0.854    0.02   
  0  10   8    0    14725.9386 13528.8481 0.0     0.854    0.05   
  0  12   4    2    872.8228   801.8699   -0.0    0.854    0.01   
  0  10   8    2    7934.3652  8650.7899  0.0     0.843    0.06   
  0  9    9    3    8230.7161  7538.5784  -0.0    0.836    0.03   
  0  11   5    5    980.3568   897.9165   180.0   0.836    0.00   
  0  11   7    1    19108.9725 17502.0587 -0.0    0.836    0.13   
  0  13   1    1    4955.2938  4538.5928  0.0     0.836    0.02   
  0  10   6    6    306005.5230 295684.0719 0.0     0.833    1.04   
  0  12   4    4    256040.3011 257683.2293 -0.0    0.824    0.85   
  0  9    7    7    1701.3579  1734.2771  180.0   0.817    0.01   
  0  11   7    3    27261.9318 27789.4142 -0.0    0.817    0.18   
  0  13   3    1    432.2084   440.5711   0.0     0.817    0.00   
  0  10   8    4    20470.7074 21256.5878 -0.0    0.815    0.13   
  0  12   6    0    2511.9613  2608.3967  -0.0    0.815    0.01   
  0  12   6    2    30782.0175 32167.3491 0.0     0.806    0.20   
  0  9    9    5    55749.4334 56825.2431 0.0     0.799    0.17   
  0  13   3    3    157.7229   160.7665   -180.0  0.799    0.00   
  0  8    8    8    243218.0403 250240.6634 0.0     0.789    0.25   
  0  11   7    5    245.8856   251.9890   0.0     0.783    0.00   
  0  13   5    1    17922.3692 18367.2434 -0.0    0.783    0.11   
  0  12   6    4    3117.6164  2801.0804  0.0     0.781    0.02   
  0  14   0    0    64046.8892 57544.1167 -0.0    0.781    0.05   
  0  10   8    6    6786.2615  5056.5398  -0.0    0.773    0.04   
  0  10   10   0    2590.3106  1930.0772  0.0     0.773    0.00   
  0  14   2    0    48.9185    36.4499    -0.0    0.773    0.00   
  0  11   9    1    1583.6196  1470.5322  180.0   0.767    0.01   
  0  13   5    3    3536.0094  3283.5002  -0.0    0.767    0.02   
  0  10   10   2    213858.4383 212499.9239 0.0     0.765    0.62   
  0  14   2    2    209904.7711 208571.3633 -0.0    0.765    0.61   
  0  12   8    0    186942.6901 187166.3811 0.0     0.758    0.53   
  0  9    9    7    209.8631   242.9721   180.0   0.752    0.00   
  0  11   9    3    1398.1562  1618.7359  180.0   0.752    0.01   
  0  12   8    2    1120.3909  1131.1395  0.0     0.751    0.01   
  0  14   4    0    39223.4110 39599.7063 0.0     0.751    0.11   
  0  10   10   4    1374.0120  1384.3570  -0.0    0.744    0.00   
  0  12   6    6    19890.0184 20039.7706 -0.0    0.744    0.05   
  0  14   4    2    1013.1522  1020.7803  0.0     0.744    0.01   
  0  11   7    7    61857.2962 65034.4531 0.0     0.739    0.17   
  0  13   5    5    32084.2402 33732.1735 0.0     0.739    0.09   
  0  13   7    1    417.5115   438.9560   180.0   0.739    0.00   
  0  12   8    4    193369.6980 185445.7160 0.0     0.730    1.02   
  0  11   9    5    2817.4806  2273.7498  180.0   0.725    0.01   
  0  13   7    3    2413.4820  1947.7168  180.0   0.725    0.01   
  0  15   1    1    163.0139   131.5547   0.0     0.725    0.00   
  0  14   4    4    50288.9376 46183.4538 -0.0    0.724    0.13   
  0  10   8    8    6875.4583  6314.1602  0.0     0.724    0.02   
  0  14   6    0    2624.7621  1307.4877  0.0     0.718    0.01   
  0  15   3    1    7717.6278  6310.2969  0.0     0.713    0.04   
  0  10   10   6    162511.1148 158275.6131 -0.0    0.712    0.41   
  0  14   6    2    157243.3278 153145.1165 0.0     0.712    0.79   
  0  9    9    9    55106.6810 55732.7337 -0.0    0.701    0.05   
  0  11   11   1    9740.4913  9851.1510  0.0     0.701    0.02   
  0  13   7    5    235.3309   238.0044   180.0   0.701    0.00   
  0  15   3    3    11870.0890 12004.9423 0.0     0.701    0.03   
  0  12   8    6    2137.4611  1949.1001  -0.0    0.700    0.01   
  0  12   10   0    9158.7654  8351.6613  0.0     0.700    0.02   
  0  12   10   2    12659.7958 14450.4949 -0.0    0.694    0.06   
  0  14   6    4    361.7500   412.9187   -0.0    0.694    0.00   
  0  11   9    7    446.3067   466.5353   -180.0  0.690    0.00   
  0  11   11   3    42098.2995 44006.3854 0.0     0.690    0.10   
  0  13   9    1    21406.1402 22376.3623 0.0     0.690    0.10   
  0  15   5    1    67.7292    70.7990    180.0   0.690    0.00   
  0  16   0    0    143420.3420 139444.8594 -0.0    0.683    0.08   
  0  13   9    3    4815.7744  4052.6944  0.0     0.679    0.02   
  0  15   5    3    16.9586    14.2714    0.0     0.679    0.00   
  0  12   10   4    5792.6607  5151.8226  0.0     0.678    0.03   
  0  14   8    0    36850.3610 32773.6290 0.0     0.678    0.08   
  0  16   2    0    151.9174   135.1109   -0.0    0.678    0.00   
  0  10   10   8    4445.6426  4425.3492  0.0     0.673    0.01   
  0  14   8    2    2026.0141  2016.7657  0.0     0.673    0.01   
  0  16   2    2    52382.0439 52142.9298 0.0     0.673    0.12   
  0  13   7    7    2382.2791  2001.2607  -180.0  0.669    0.01   
  0  11   11   5    3002.7563  2522.4995  -0.0    0.669    0.01   
  0  14   6    6    121678.1485 112997.2712 -0.0    0.668    0.27   
  0  12   8    8    101909.2297 104969.5390 -0.0    0.663    0.22   
  0  16   4    0    91888.2039 94647.5880 0.0     0.663    0.20   
  0  13   9    5    40501.2061 42091.5220 -0.0    0.659    0.18   
  0  15   7    1    6454.6007  6708.0462  0.0     0.659    0.03   
  0  15   5    5    1547.0866  1607.8344  -180.0  0.659    0.00   
  0  14   8    4    17288.5745 18333.1777 0.0     0.658    0.08   
  0  16   4    2    160.9345   170.6584   0.0     0.658    0.00   
  0  12   10   6    13131.1558 13095.0956 0.0     0.653    0.06   
  0  11   9    9    1288.0722  1242.4818  -180.0  0.650    0.00   
  0  15   7    3    30753.7416 29665.2367 0.0     0.650    0.13   
  0  12   12   0    103485.5743 101395.9370 -0.0    0.644    0.11   
  0  16   4    4    102250.5218 100185.8231 -0.0    0.644    0.21   
  0  11   11   7    47870.6207 48754.3091 -0.0    0.641    0.10   
  0  13   11   1    2051.3384  2089.2058  -180.0  0.641    0.01   
  0  17   1    1    5611.7992  5715.3922  -0.0    0.641    0.01   
  0  12   12   2    1746.2015  1450.9113  -0.0    0.640    0.00   
  0  16   6    0    525.3099   436.4777   0.0     0.640    0.00   
  0  14   8    6    3414.3065  3255.5355  -0.0    0.635    0.01   
  0  14   10   0    684.4850   652.6553   -0.0    0.635    0.00   
  0  16   6    2    38267.0199 36487.5419 -0.0    0.635    0.16   
  0  13   9    7    299.9452   299.5016   -0.0    0.632    0.00   
  0  13   11   3    2318.6761  2315.2473  -180.0  0.632    0.01   
  0  17   3    1    240.4907   240.1350   -0.0    0.632    0.00   
  0  15   7    5    1359.9071  1357.8961  -0.0    0.632    0.01   
  0  10   10   10   83567.6803 82208.2103 0.0     0.631    0.06   
  0  14   10   2    84207.8728 82837.9855 -0.0    0.631    0.34   
  0  12   12   4    74749.6832 74789.0147 0.0     0.627    0.15   
  0  17   3    3    55.7864    63.5176    180.0   0.624    0.00   
  0  15   9    1    1494.1078  1701.1713  -180.0  0.624    0.01   
  0  12   10   8    7179.2900  7098.7445  -0.0    0.623    0.03   
  0  16   6    4    785.5884   776.7747   -0.0    0.623    0.00   
  0  14   10   4    2670.8382  1930.3309  0.0     0.619    0.01   
  0  13   11   5    1385.7682  1380.4162  -180.0  0.616    0.01   
  0  15   9    3    768.0306   765.0644   -180.0  0.616    0.00   
  0  17   5    1    8677.7282  8644.2137  0.0     0.616    0.03   
  0  16   8    0    84389.3492 73919.2535 -0.0    0.611    0.16   
  0  11   11   9    284.7171   272.9586   180.0   0.608    0.00   
  0  15   7    7    37044.1845 35514.2960 -0.0    0.608    0.07   
  0  17   5    3    2233.1908  2140.9621  0.0     0.608    0.01   
  0  12   12   6    2893.4559  2603.2606  -0.0    0.607    0.01   
  0  14   8    8    23474.4226 21120.0877 -0.0    0.607    0.04   
  0  16   8    2    777.4348   699.4630   -0.0    0.607    0.00   
  0  18   0    0    59491.0082 53524.4410 -0.0    0.607    0.03   
  0  16   6    6    34475.9611 29613.3019 0.0     0.604    0.06   
  0  18   2    0    137.2218   117.8673   0.0     0.604    0.00   
  0  13   9    9    60219.9094 60334.0577 0.0     0.601    0.11   
  0  15   9    5    1890.0566  1893.6393  -180.0  0.601    0.01   
  0  14   10   6    62716.8581 61860.2396 0.0     0.600    0.23   
  0  18   2    2    60321.0148 59497.1212 0.0     0.600    0.11   
  0  16   8    4    54904.6265 54457.9462 -0.0    0.596    0.20   
  0  13   11   7    1622.1629  1743.7667  180.0   0.594    0.01   
  0  13   13   1    19128.2419 20562.1712 -0.0    0.594    0.03   
  0  17   5    5    21910.2481 23552.7281 -0.0    0.594    0.04   
  0  17   7    1    276.9231   297.6824   -180.0  0.594    0.00   
  0  14   12   0    11022.0449 11188.6742 -0.0    0.593    0.02   
  0  18   4    0    48285.4478 49015.4203 -0.0    0.593    0.09   
  0  12   10   10   7623.0467  7524.3213  -0.0    0.589    0.01   
  0  14   12   2    6426.9574  6343.7221  0.0     0.589    0.02   
  0  18   4    2    18.6946    18.4525    -0.0    0.589    0.00   
  0  13   13   3    6789.8760  6505.0186  -0.0    0.587    0.01   
  0  15   11   1    14263.8026 13665.3897 -0.0    0.587    0.05   
  0  17   7    3    1023.5478  980.6066   -180.0  0.587    0.00   

_reflns_number_total  371
_reflns_d_resolution_low    6.311
_reflns_d_resolution_high   0.585

# POWDER DATA TABLE
_pd_meas_2theta_range_min  0.01000
_pd_meas_2theta_range_max  48.00100
_pd_meas_2theta_range_inc  0.00100
_pd_proc_2theta_range_min  0.01138
_pd_proc_2theta_range_max  48.00238
_pd_proc_2theta_range_inc  0.00100
_pd_proc_number_of_points  47992

_publcif_protected_pd_meas_intensity_total
 {5ddfbdd8-b709-497e-842d-daacbe16619c}
data_NWO_dry_Ar_X+N_final_3_pwd_1


_computing_structure_refinement   
;
GSAS-II (Toby & Von Dreele, J. Appl. Cryst. 46, 544-549, 2013)
;

#Added by publCIF


_computing_structure_solution   GSASII
#Added by publCIF


# Information for histogram 1: PWDR 11_NWO_dry_Ar_E9_1-3A.fxye Bank 1
_pd_block_id
   2018-11-01T12:55|NWO_dry_Ar_X+N_final_3|ScherbTobias|E9_hist_1
# GSAS-II edited template follows Instrument_Template
#==============================================================================
# 9. INSTRUMENT CHARACTERIZATION

_exptl_special_details
?

# if regions of the data are excluded, the reason(s) are supplied here:
_pd_proc_info_excluded_regions
?

# The following item is used to identify the equipment used to record 
# the powder pattern when the diffractogram was measured at a laboratory 
# other than the authors' home institution, e.g. when neutron or synchrotron
# radiation is used.

_pd_instr_location	'FIREPOD, HZB, Berlin, Germany'

_pd_calibration_special_details           # description of the method used
                                          # to calibrate the instrument
?
_diffrn_radiation_probe           neutron
_diffrn_radiation_type            neutron
_diffrn_radiation_wavelength      1.30840
_diffrn_source                    'nuclear reactor'       
_diffrn_source_target             ?
_diffrn_source_type               'FIREPOD, HZB'
_diffrn_measurement_device_type   FIREPOD       
_diffrn_detector                  ?       
_diffrn_detector_type             ?       # make or model of detector

_pd_meas_scan_method              step    # options are 'step', 'cont',
                                          # 'tof', 'fixed' or
                                          # 'disp' (= dispersive)
_pd_meas_special_details
?

# The following two items identify the program(s) used (if appropriate).
_computing_data_collection        ?        
_computing_data_reduction         ?                   

# Describe any processing performed on the data, prior to refinement.
# For example: a manual Lp correction or a precomputed absorption correction
_pd_proc_info_data_reduction      ?

# The following item is used for angular dispersive measurements only.

_diffrn_radiation_monochromator   ?        

# The following items are used to define the size of the instrument.
# Not all distances are appropriate for all instrument types.

_pd_instr_dist_src/mono           ?
_pd_instr_dist_mono/spec          ?
_pd_instr_dist_src/spec           ?
_pd_instr_dist_spec/anal          ?
_pd_instr_dist_anal/detc          ?
_pd_instr_dist_spec/detc          ?

# 10. Specimen size and mounting information

# The next three fields give the specimen dimensions in mm.  The equatorial 
# plane contains the incident and diffracted beam.

_pd_spec_size_axial               40       # perpendicular to 
                                          # equatorial plane

_pd_spec_size_equat               6       # parallel to 
                                          # scattering vector 
                                          # in transmission

_pd_spec_size_thick               ?       # parallel to 
                                          # scattering vector 
                                          # in reflection

_pd_spec_mounting                  'vanadium can' # This field should be
                                          # used to give details of the 
                                          # container.

_pd_spec_mount_mode               transmission # options are 'reflection' 
                                          # or 'transmission'
    
_pd_spec_shape                    cylinder # options are 'cylinder' 
                                          # 'flat_sheet' or 'irregular'


# PHASE TABLE
loop_
   _pd_phase_id
   _pd_phase_block_id
   _pd_phase_mass_%
  0  2018-11-01T12:55|NWO_dry_Ar_X+N_final_3|phase_0|ScherbTobias  1.00000

_pd_proc_ls_prof_R_factor     0.02044
_pd_proc_ls_prof_wR_factor    0.08426
_pd_proc_ls_prof_wR_expected  0.00678
_refine_ls_R_Fsqd_factor      0.08678

_pd_proc_ls_background_function
; Background function: "chebyschev" function with 15 terms:
    1828(6), -39(29), -1.33(13)e3, 5.81(24)e3, 1.76(7)e4, -4.63(5)e4, 
    -4.96(10)e4, 1.5983(9)e5, 3.62(4)e4, -2.594(5)e5, 5.85(9)e4, 
    1.997(4)e5, -1.057(9)e5, -5.89(5)e4, 4.50(10)e4, 
; 
_pd_proc_ls_profile_function
; Finger-Cox-Jephcoat function parameters U, V, W, X, Y, SH/L:
  peak variance(Gauss) = Utan(Th)^2^+Vtan(Th)+W:
  peak HW(Lorentz) = X/cos(Th)+Ytan(Th); SH/L = S/L+H/L
  U, V, W in (centideg)^2^, X & Y in centideg
    135.510, -298.100, 298.280, 5.890, 0.000, 0.040, 
; 
_diffrn_ambient_temperature  295
_diffrn_ambient_pressure  100


# STRUCTURE FACTOR TABLE
loop_
   _refln_index_h
   _refln_index_k
   _refln_index_l
   _refln_F_squared_meas
   _refln_F_squared_calc
   _refln_phase_calc
   _refln_d_spacing
   _gsas_i100_meas
  1    1    1    1.4980     0.6288     0.0     6.313    0.60   
  2    0    0    7.8043     1.6010     -0.0    5.467    1.76   
  2    2    0    0.0110     0.0008     0.0     3.866    0.00   
  3    1    1    5.0616     4.2553     -0.0    3.297    1.68   
  2    2    2    547.7102   499.6508   0.0     3.156    55.70  
  4    0    0    0.9533     4.0967     -180.0  2.734    0.05   
  3    3    1    70.7703    64.5001    -180.0  2.508    13.81  
  4    2    0    6.6546     6.6491     180.0   2.445    1.24   
  4    2    2    4.2461     2.3271     -180.0  2.232    0.66   
  3    3    3    118.6768   94.4176    -0.0    2.104    5.52   
  5    1    1    15.7520    12.5320    -180.0  2.104    2.20   
  4    4    0    1682.2500  1590.3675  0.0     1.933    100.00 
  5    3    1    10.8139    13.0726    180.0   1.848    2.37   
  4    4    2    0.0002     0.0007     -0.0    1.822    0.00   
  6    0    0    0.2701     0.8691     -180.0  1.822    0.01   
  6    2    0    14.5875    13.3532    -180.0  1.729    1.41   
  5    3    3    13.4935    12.2007    -0.0    1.667    1.22   
  6    2    2    403.8255   398.7244   -0.0    1.648    35.80  
  4    4    4    17.6438    27.2414    -0.0    1.578    0.48   
  5    5    1    12.0822    12.7032    0.0     1.531    0.94   
  7    1    1    55.8520    58.7225    -180.0  1.531    4.34   
  6    4    0    0.0879     0.0502     0.0     1.516    0.01   
  6    4    2    3.3751     2.8380     0.0     1.461    0.48   
  5    5    3    0.6395     0.6258     -0.0    1.424    0.04   
  7    3    1    63.7138    62.3462    0.0     1.424    8.71   
  8    0    0    1320.0456  1203.3062  -0.0    1.367    21.04  
  7    3    3    73.5682    76.6374    180.0   1.336    4.51   
  6    4    4    1.6460     2.4431     0.0     1.326    0.10   
  8    2    0    0.0102     0.0151     -180.0  1.326    0.00   
  6    6    0    9.6667     13.8689    0.0     1.289    0.28   
  8    2    2    3.4357     4.9292     0.0     1.289    0.20   
  5    5    5    0.3017     0.3843     -180.0  1.263    0.01   
  7    5    1    5.0969     6.4922     0.0     1.263    0.57   
  6    6    2    347.4397   327.1298   0.0     1.254    19.21  
  8    4    0    29.2337    31.2496    0.0     1.222    1.55   
  7    5    3    68.5859    67.8226    180.0   1.200    7.07   
  9    1    1    4.5927     4.5416     -0.0    1.200    0.24   
  8    4    2    2.2651     2.0791     180.0   1.193    0.23   
  6    6    4    23.8642    23.8784    -180.0  1.166    1.18   
  9    3    1    0.0430     0.0245     -0.0    1.146    0.00   
  8    4    4    662.1317   655.5635   0.0     1.116    30.55  
  7    5    5    42.5086    45.0767    -180.0  1.099    1.92   
  7    7    1    64.9178    68.8398    -180.0  1.099    2.93   
  9    3    3    33.8142    35.8571    180.0   1.099    1.53   
  8    6    0    0.7503     0.9708     0.0     1.093    0.03   
  10   0    0    0.2152     0.2785     180.0   1.093    0.00   
  8    6    2    1.4301     0.6729     -180.0  1.072    0.12   
  10   2    0    4.2879     2.0176     0.0     1.072    0.19   
  7    7    3    142.3372   139.0098   -0.0    1.057    6.08   
  9    5    1    0.0171     0.0167     180.0   1.057    0.00   
  6    6    6    274.2739   260.8440   -0.0    1.052    3.88   
  10   2    2    275.0727   261.6037   0.0     1.052    11.68  
  9    5    3    15.4317    11.4031    180.0   1.020    1.26   
  8    6    4    7.4992     5.4258     -180.0  1.015    0.61   
  10   4    0    68.0300    49.2203    -0.0    1.015    2.75   
  10   4    2    14.6401    9.9061     -180.0  0.998    1.16   
  7    7    5    22.3553    24.1861    -0.0    0.986    0.87   
  11   1    1    12.7151    13.7564    0.0     0.986    0.50   
  8    8    0    504.2924   496.4620   -0.0    0.966    9.62   
  9    5    5    9.8698     10.7524    -0.0    0.955    0.37   
  9    7    1    33.3357    36.3167    -180.0  0.955    2.51   
  11   3    1    38.8190    42.2903    -180.0  0.955    2.92   
  8    8    2    0.9663     1.2801     -180.0  0.952    0.04   
  10   4    4    13.0042    17.2275    180.0   0.952    0.49   
  8    6    6    10.8642    16.7923    0.0     0.938    0.40   
  10   6    0    20.7950    32.1418    -180.0  0.938    0.77   
  9    7    3    1.2029     1.4848     -0.0    0.927    0.09   
  11   3    3    66.6471    82.2670    -0.0    0.927    2.43   
  10   6    2    180.7067   205.0618   -0.0    0.924    13.15  
  8    8    4    87.0569    87.1958    -0.0    0.911    3.12   
  12   0    0    3.5790     3.5847     0.0     0.911    0.03   
  7    7    7    23.2288    18.4466    180.0   0.902    0.28   
  11   5    1    40.3263    32.0242    -180.0  0.902    2.87   
  12   2    0    9.5661     5.1945     180.0   0.899    0.34   
  10   6    4    26.9044    9.8700     0.0     0.887    1.89   
  12   2    2    21.7397    7.9753     -0.0    0.887    0.76   
  9    7    5    5.8473     4.0923     -0.0    0.878    0.41   
  11   5    3    8.6946     6.0850     -0.0    0.878    0.61   
  12   4    0    530.1129   526.6459   -0.0    0.864    18.25  
  9    9    1    1.1483     2.0246     -0.0    0.856    0.04   
  8    8    6    6.0513     10.2249    0.0     0.854    0.21   
  10   8    0    7.1342     12.0546    180.0   0.854    0.24   
  12   4    2    0.2061     0.3483     -180.0  0.854    0.01   
  10   8    2    1.4187     5.6620     0.0     0.844    0.10   
  9    9    3    15.4049    19.4811    -0.0    0.836    0.52   
  11   5    5    0.2201     0.2784     180.0   0.836    0.01   
  11   7    1    49.7572    62.9229    -0.0    0.836    3.37   
  13   1    1    8.6477     10.9359    180.0   0.836    0.29   
  10   6    6    153.1400   159.6575   0.0     0.834    5.18   
  12   4    4    24.2137    29.0940    -0.0    0.824    0.82   
  9    7    7    47.3437    35.5201    180.0   0.817    1.59   
  11   7    3    19.0716    14.3086    -180.0  0.817    1.28   
  13   3    1    1.5878     1.1912     180.0   0.817    0.11   
  10   8    4    95.0708    70.7115    -0.0    0.815    6.39   
  12   6    0    0.0037     0.0028     -180.0  0.815    0.00   
  12   6    2    36.4565    20.7823    0.0     0.806    2.45   
  9    9    5    76.9858    54.3798    0.0     0.800    2.58   
  13   3    3    1.7674     1.2484     -180.0  0.800    0.06   
  8    8    8    319.1339   214.1519   0.0     0.789    3.57   
  11   7    5    42.9463    28.8197    180.0   0.783    2.89   
  13   5    1    26.9835    18.1077    -0.0    0.783    1.82   
  12   6    4    0.7266     0.3560     0.0     0.781    0.05   
  14   0    0    116.4089   57.0366    -0.0    0.781    0.98   
  10   8    6    4.0532     3.7945     -180.0  0.773    0.27   
  10   10   0    6.6913     6.2643     0.0     0.773    0.11   
  14   2    0    18.7036    17.5098    -180.0  0.773    0.63   
  11   9    1    2.3134     2.3217     180.0   0.767    0.16   
  13   5    3    0.8978     0.9010     -0.0    0.767    0.06   
  10   10   2    117.6467   132.6302   0.0     0.766    4.01   
  14   2    2    112.0396   126.3090   -0.0    0.766    3.82   
  12   8    0    35.4845    28.0714    0.0     0.758    1.22   
  9    9    7    35.4038    44.6257    180.0   0.753    1.23   
  11   9    3    14.8474    18.7147    180.0   0.753    1.03   
  12   8    2    0.1156     0.3465     180.0   0.751    0.01   
  14   4    0    0.0042     0.0126     180.0   0.751    0.00   
  10   10   4    8.3397     6.3873     -180.0  0.744    0.29   
  12   6    6    0.0437     0.0334     -0.0    0.744    0.00   
  14   4    2    2.9853     2.2864     0.0     0.744    0.21   
  11   7    7    105.1594   139.2280   0.0     0.739    3.73   
  13   5    5    5.2563     6.9592     0.0     0.739    0.19   
  13   7    1    0.7456     0.9871     180.0   0.739    0.05   
  12   8    4    279.6414   235.1189   0.0     0.731    20.28  
  11   9    5    25.4995    19.9350    180.0   0.726    1.88   
  13   7    3    23.6620    18.4984    180.0   0.726    1.74   
  15   1    1    37.2395    29.1130    180.0   0.726    1.37   
  14   4    4    148.1952   113.0498   -0.0    0.724    5.48   
  10   8    8    46.4404    35.4267    180.0   0.724    1.72   
  14   6    0    20.0094    14.2542    0.0     0.718    0.76   
  15   3    1    27.4184    24.8892    0.0     0.713    2.12   
  10   10   6    131.9446   128.1878   -0.0    0.712    5.13   
  14   6    2    112.6103   109.4040   0.0     0.712    8.76   
  9    9    9    0.0183     0.0102     -0.0    0.701    0.00   
  11   11   1    34.7078    19.3146    180.0   0.701    1.43   
  13   7    5    39.0295    21.7196    180.0   0.701    3.22   
  15   3    3    13.4586    7.4896     180.0   0.701    0.56   
  12   8    6    8.6426     4.5260     -180.0  0.700    0.72   
  12   10   0    18.6482    9.7658     0.0     0.700    0.78   

_reflns_number_total  137
_reflns_limit_h_min  12
_reflns_limit_h_max  12
_reflns_limit_k_min  10
_reflns_limit_k_max  10
_reflns_limit_l_min  0
_reflns_limit_l_max  0
_reflns_d_resolution_low    6.313
_reflns_d_resolution_high   0.700

# POWDER DATA TABLE
_pd_meas_number_of_points  2017

loop_
   _pd_meas_2theta_scan
   _pd_meas_intensity_total
   _pd_calc_intensity_total
   _pd_proc_intensity_bkg_calc
   _pd_proc_ls_weight
  -9.40873   734.504      0            0           0         
  -9.33373   788.371      0            0           0         
  -9.25873   847.989      0            0           0         
  -9.18373   672.954      0            0           0         
  -9.10873   644.177      0            0           0         
  -9.03373   732.312      0            0           0         
  -8.95873   811.968      0            0           0         
  -8.88373   722.918      0            0           0         
  -8.80873   716.384      0            0           0         
  -8.73373   730.131      0            0           0         
  -8.65873   744.15       0            0           0         
  -8.58373   842.408      0            0           0         
  -8.50873   710.305      0            0           0         
  -8.43373   798.868      0            0           0         
  -8.35873   827.006      0            0           0         
  -8.28373   768.43       0            0           0         
  -8.20873   789.888      0            0           0         
  -8.13373   745.567      0            0           0         
  -8.05873   809.797      0            0           0         
  -7.98373   790.299      0            0           0         
  -7.90873   720.548      0            0           0         
  -7.83373   831.626      0            0           0         
  -7.75873   699.568      0            0           0         
  -7.68373   795.029      0            0           0         
  -7.60873   813.589      0            0           0         
  -7.53373   736.197      0            0           0         
  -7.45873   809.586      0            0           0         
  -7.38373   755.307      0            0           0         
  -7.30873   693.522      0            0           0         
  -7.23373   830.788      0            0           0         
  -7.15873   853.596      0            0           0         
  -7.08373   784.898      0            0           0         
  -7.00873   847.612      0            0           0         
  -6.93373   820.52       0            0           0         
  -6.85873   789.918      0            0           0         
  -6.78373   781.521      0            0           0         
  -6.70873   840.218      0            0           0         
  -6.63373   870.359      0            0           0         
  -6.55873   869.47       0            0           0         
  -6.48373   907.176      0            0           0         
  -6.40873   825.845      0            0           0         
  -6.33373   889.836      0            0           0         
  -6.25873   874.804      0            0           0         
  -6.18373   908.832      0            0           0         
  -6.10873   798.82       0            0           0         
  -6.03373   756.974      0            0           0         
  -5.95873   878.349      0            0           0         
  -5.88373   859.591      0            0           0         
  -5.80873   896.509      0            0           0         
  -5.73373   890.783      0            0           0         
  -5.65873   887.258      0            0           0         
  -5.58373   890.367      0            0           0         
  -5.50873   925.944      0            0           0         
  -5.43373   872.411      0            0           0         
  -5.35873   895.932      0            0           0         
  -5.28373   839.933      0            0           0         
  -5.20873   885.13       0            0           0         
  -5.13373   898.206      0            0           0         
  -5.05873   882.841      0            0           0         
  -4.98373   886.039      0            0           0         
  -4.90873   956.688      0            0           0         
  -4.83373   845.358      0            0           0         
  -4.75873   951.022      0            0           0         
  -4.68373   965.594      0            0           0         
  -4.60873   889.318      0            0           0         
  -4.53373   828.65       0            0           0         
  -4.45873   923.424      0            0           0         
  -4.38373   902.27       0            0           0         
  -4.30873   884.067      0            0           0         
  -4.23373   926.226      0            0           0         
  -4.15873   986.365      0            0           0         
  -4.08373   902.074      0            0           0         
  -4.00873   969.955      0            0           0         
  -3.93373   881.404      0            0           0         
  -3.85873   973.24       0            0           0         
  -3.78373   959.391      0            0           0         
  -3.70873   979.826      0            0           0         
  -3.63373   1029.69      0            0           0         
  -3.55873   1047.22      0            0           0         
  -3.48373   1043.42      0            0           0         
  -3.40873   1045.78      0            0           0         
  -3.33373   998.449      0            0           0         
  -3.25873   1031.36      0            0           0         
  -3.18373   1025.8       0            0           0         
  -3.10873   1018.97      0            0           0         
  -3.03373   1072.78      0            0           0         
  -2.95873   1115.49      0            0           0         
  -2.88373   1078.58      0            0           0         
  -2.80873   1111.58      0            0           0         
  -2.73373   1168.69      0            0           0         
  -2.65873   1155.42      0            0           0         
  -2.58373   1098.94      0            0           0         
  -2.50873   1143.91      0            0           0         
  -2.43373   1157.04      0            0           0         
  -2.35873   1134.72      0            0           0         
  -2.28373   1155.61      0            0           0         
  -2.20873   1227.15      0            0           0         
  -2.13373   1236.82      0            0           0         
  -2.05873   1216.11      0            0           0         
  -1.98373   1256.12      0            0           0         
  -1.90873   1263.29      0            0           0         
  -1.83373   1225.82      0            0           0         
  -1.75873   1283.48      0            0           0         
  -1.68373   1282.59      0            0           0         
  -1.60873   1270.25      0            0           0         
  -1.53373   1259.44      0            0           0         
  -1.45873   1283.88      0            0           0         
  -1.38373   1305.4       0            0           0         
  -1.30873   1260.4       0            0           0         
  -1.23373   1394.29      0            0           0         
  -1.15873   1379.22      0            0           0         
  -1.08373   1415.64      0            0           0         
  -1.00873   1428.04      0            0           0         
  -0.93373   1377.06      0            0           0         
  -0.85873   1349.07      0            0           0         
  -0.78373   1339.45      0            0           0         
  -0.70873   1431.82      0            0           0         
  -0.63373   1496.82      0            0           0         
  -0.55873   1452.15      0            0           0         
  -0.48373   1519.65      0            0           0         
  -0.40873   1502.07      0            0           0         
  -0.33373   1449.34      0            0           0         
  -0.25873   1443.53      0            0           0         
  -0.18373   1520.98      0            0           0         
  -0.10873   1465.88      0            0           0         
  -0.03373   1220.83      0            0           0         
  0.04127    1928.3       0            0           0         
  0.11627    1558.51      0            0           0         
  0.19127    1468.96      0            0           0         
  0.26627    1597.79      0            0           0         
  0.34127    1509.07      0            0           0         
  0.41627    1549.18      0            0           0         
  0.49127    1688.12      0            0           0         
  0.56627    2255         0            0           0         
  0.64127    3585.46      0            0           0         
  0.71627    5121.61      0            0           0         
  0.79127    6939.11      0            0           0         
  0.86627    8387.15      0            0           0         
  0.94127    7990.96      0            0           0         
  1.01627    7350.22      0            0           0         
  1.09127    7302.49      0            0           0         
  1.16627    6678.32      0            0           0         
  1.24127    6125.81      0            0           0         
  1.31627    5515.59      0            0           0         
  1.39127    5402.09      0            0           0         
  1.46627    5134.5       0            0           0         
  1.54127    4783.32      0            0           0         
  1.61627    4771.07      0            0           0         
  1.69127    4864.13      0            0           0         
  1.76627    4735.68      0            0           0         
  1.84127    4657.16      0            0           0         
  1.91627    4416.14      0            0           0         
  1.99127    4332.9       0            0           0         
  2.06627    4359.34      0            0           0         
  2.14127    4413.3       0            0           0         
  2.21627    4377.82      0            0           0         
  2.29127    4314.45      0            0           0         
  2.36627    3895.43      0            0           0         
  2.44127    3663.17      0            0           0         
  2.51627    3317.87      0            0           0         
  2.59127    3353.8       0            0           0         
  2.66627    3183.57      0            0           0         
  2.74127    3109.94      0            0           0         
  2.81627    2985.19      0            0           0         
  2.89127    3004.28      0            0           0         
  2.96627    2968.78      0            0           0         
  3.04127    2834.86      0            0           0         
  3.11627    2881         0            0           0         
  3.19127    2896.35      0            0           0         
  3.26627    2746.31      0            0           0         
  3.34127    2752.17      0            0           0         
  3.41627    2728.59      0            0           0         
  3.49127    2767.43      0            0           0         
  3.56627    2757.45      0            0           0         
  3.64127    2679.96      0            0           0         
  3.71627    2618.8       0            0           0         
  3.79127    2619.96      0            0           0         
  3.86627    2533.74      0            0           0         
  3.94127    2487.25      0            0           0         
  4.01627    2464.25      0            0           0         
  4.09127    2493.24      0            0           0         
  4.16627    2424.86      0            0           0         
  4.24127    2541.3       0            0           0         
  4.31627    2486.15      0            0           0         
  4.39127    2393.73      0            0           0         
  4.46627    2360.56      0            0           0         
  4.54127    2379.16      0            0           0         
  4.61627    2331.3       0            0           0         
  4.69127    2353.49      0            0           0         
  4.76627    2264.78      0            0           0         
  4.84127    2135.24      0            0           0         
  4.91627    2225.35      0            0           0         
  4.99127    2170.64      0            0           0         
  5.06627    2156.26      0            0           0         
  5.14127    2152.2       0            0           0         
  5.21627    2077.25      0            0           0         
  5.29127    2170.61      0            0           0         
  5.36627    2135.55      0            0           0         
  5.44127    2084.21      0            0           0         
  5.51627    2085.31      0            0           0         
  5.59127    2096.19      0            0           0         
  5.66627    2020.69      0            0           0         
  5.74127    1998.69      0            0           0         
  5.81627    2008.17      0            0           0         
  5.89127    2014.32      0            0           0         
  5.96627    2045.79      0            0           0         
  6.04127    1991.99      0            0           0         
  6.11627    2007.36      0            0           0         
  6.19127    1956.05      0            0           0         
  6.26627    1974.09      0            0           0         
  6.34127    1961.3       0            0           0         
  6.41627    1861.92      0            0           0         
  6.49127    1883.47      0            0           0         
  6.56627    1879.62      0            0           0         
  6.64127    1951.87      0            0           0         
  6.71627    1967.52      0            0           0         
  6.79128    1955.1       0            0           0         
  6.86627    1870.35      0            0           0         
  6.94127    1863.92      0            0           0         
  7.01627    1900.7       0            0           0         
  7.09127    1921.77      0            0           0         
  7.16628    1866.52      0            0           0         
  7.24127    1875.95      0            0           0         
  7.31627    1804.22      0            0           0         
  7.39127    1842.94      0            0           0         
  7.46627    1858.03      0            0           0         
  7.54128    1823.65      0            0           0         
  7.61627    1922.82      0            0           0         
  7.69127    1902.92      0            0           0         
  7.76627    1842.79      0            0           0         
  7.84127    1841.08      0            0           0         
  7.91628    1818.84      0            0           0         
  7.99127    1822.91      0            0           0         
  8.06627    1751.6       0            0           0         
  8.14127    1764.42      0            0           0         
  8.21627    1865.11      0            0           0         
  8.29128    1754.97      0            0           0         
  8.36627    1741.46      0            0           0         
  8.44127    1764.65      0            0           0         
  8.51627    1783.55      0            0           0         
  8.59127    1858.49      0            0           0         
  8.66628    1824.72      0            0           0         
  8.74127    1776.41      0            0           0         
  8.81627    1784.63      0            0           0         
  8.89127    1791.72      0            0           0         
  8.96627    1843.4       0            0           0         
  9.04128    1761.78      0            0           0         
  9.11627    1779.16      0            0           0         
  9.19127    1707.1       0            0           0         
  9.26627    1731.12      0            0           0         
  9.34127    1694.71      0            0           0         
  9.41628    1728.25      0            0           0         
  9.49127    1661.65      0            0           0         
  9.56627    1652.78      0            0           0         
  9.64127    1696.95      0            0           0         
  9.71627    1740.82      0            0           0         
  9.79128    1688.64      0            0           0         
  9.86627    1663.74      0            0           0         
  9.94127    1752.58      0            0           0         
  10.01630   1715.31      1695.3083    1695.06074  0.000582881 
  10.09130   1683.23      1689.83889   1689.5849   0.000594014 
  10.16630   1649.44      1684.79011   1684.52908  0.000606365 
  10.24130   1621.62      1680.14609   1679.87733  0.000616647 
  10.31630   1684.41      1675.89142   1675.61411  0.000593725 
  10.39130   1750         1672.01115   1671.72429  0.000571511 
  10.46630   1698.32      1668.49076   1668.19316  0.000588837 
  10.54130   1570.77      1665.31619   1665.00639  0.000636725 
  10.61630   1706.51      1662.47386   1662.15006  0.000585989 
  10.69130   1672.5       1659.95068   1659.61062  0.000597797 
  10.76630   1654.35      1657.73409   1657.37489  0.000604577 
  10.84130   1631.16      1655.81212   1655.43007  0.000612988 
  10.91630   1717.45      1654.17364   1653.76371  0.000582318 
  10.99130   1686.89      1652.80932   1652.36371  0.000592858 
  11.06630   1687.53      1651.71215   1651.21833  0.000592569 
  11.14130   1675.1       1650.88737   1650.31615  0.000596921 
  11.21630   1608.19      1650.37033   1649.64608  0.000621887 
  11.29130   1636.91      1650.26778   1649.19736  0.000610869 
  11.36630   1678.85      1650.81349   1648.95955  0.000595756 
  11.44130   1619.22      1652.38767   1648.92251  0.000617567 
  11.51630   1601.07      1655.39547   1649.07642  0.000624688 
  11.59130   1595.76      1659.93305   1649.41172  0.000626565 
  11.66630   1662.77      1665.3684    1649.91919  0.00060132 
  11.74130   1622.45      1670.21287   1650.58985  0.000616341 
  11.81630   1718.95      1672.66121   1651.41501  0.000581757 
  11.89130   1696.68      1671.81434   1652.38628  0.000589409 
  11.96630   1657.25      1668.58192   1653.49549  0.00060339 
  12.04130   1665.41      1664.84336   1654.73477  0.000600436 
  12.11630   1618.13      1662.07149   1656.09646  0.000617874 
  12.19130   1642.21      1660.82597   1657.5732   0.000609061 
  12.26630   1628.11      1660.93592   1659.15782  0.000614204 
  12.34130   1661.84      1661.9446    1660.84343  0.000601615 
  12.41630   1671.54      1663.44949   1662.62335  0.000598382 
  12.49130   1637.8       1665.21133   1664.49113  0.000610567 
  12.56630   1658.37      1667.1199    1666.44053  0.000603093 
  12.64130   1615.72      1669.13184   1668.46554  0.000618797 
  12.71630   1648.12      1671.23016   1670.56037  0.000606664 
  12.79130   1697.68      1673.40701   1672.71941  0.000589122 
  12.86630   1701.98      1675.6589    1674.93727  0.00058741 
  12.94130   1701.22      1677.98912   1677.20874  0.000587695 
  13.01630   1678.29      1680.42044   1679.52882  0.000595756 
  13.09130   1813.83      1683.03003   1681.89268  0.000551296 
  13.16630   1706.98      1686.0193    1684.29569  0.000585706 
  13.24130   1710.81      1689.80717   1686.73337  0.000584573 
  13.31630   1806.99      1694.99791   1689.20145  0.000553373 
  13.39130   1734.48      1702.16791   1691.6958   0.000576461 
  13.46630   1828.66      1711.25315   1694.21247  0.000546921 
  13.54130   1752.45      1720.96157   1696.74766  0.000570692 
  13.61630   1778.8       1728.79389   1699.29773  0.000562065 
  13.69130   1769.27      1732.20881   1701.85919  0.000565277 
  13.76630   1674.85      1730.67115   1704.42872  0.000597212 
  13.84130   1707.5       1726.28556   1707.00311  0.000585706 
  13.91630   1795.02      1721.834     1709.57932  0.000557036 
  13.99130   1777.62      1719.06555   1712.15443  0.000562599 
  14.06630   1735.69      1718.37199   1714.72567  0.000576184 
  14.14130   1750.52      1719.27742   1717.29037  0.000571237 
  14.21630   1755.64      1721.1018    1719.84602  0.000569603 
  14.29130   1800.24      1723.34387   1722.39021  0.000555461 
  14.36630   1737.06      1725.74036   1724.92067  0.000575632 
  14.44130   1691.25      1728.18246   1727.43523  0.000591417 
  14.51630   1701.46      1730.63154   1729.93184  0.000587695 
  14.59130   1736.71      1733.07381   1732.40855  0.000575908 
  14.66630   1716.53      1735.50295   1734.86354  0.0005826 
  14.74130   1737.63      1737.91493   1737.29506  0.000575632 
  14.81630   1717.95      1740.30667   1739.7015   0.000582037 
  14.89130   1696.97      1742.67558   1742.08132  0.000589409 
  14.96630   1733.71      1745.01945   1744.43308  0.000576738 
  15.04130   1618.16      1747.33638   1746.75543  0.000617874 
  15.11630   1730.95      1749.62467   1749.04713  0.000577848 
  15.19130   1769.25      1751.88284   1751.307    0.000565277 
  15.26630   1817.62      1754.10952   1753.53395  0.000550262 
  15.34130   1725.07      1756.30353   1755.72699  0.000579797 
  15.41630   1676.64      1758.46378   1757.88519  0.000596338 
  15.49130   1743.94      1760.58928   1760.00769  0.000573428 
  15.56630   1719.74      1762.67918   1762.09373  0.000581476 
  15.64130   1638.64      1764.73267   1764.1426   0.000610266 
  15.71630   1771.36      1766.74907   1766.15367  0.000564472 
  15.79130   1706.51      1768.72776   1768.12637  0.000585989 
  15.86630   1830.5       1770.66819   1770.06019  0.00054641 
  15.94130   1785.92      1772.56988   1771.95471  0.000559939 
  16.01630   1747.84      1774.43243   1773.80953  0.000572057 
  16.09130   1758.38      1776.25551   1775.62433  0.000568788 
  16.16630   1673.42      1778.03882   1777.39885  0.000597504 
  16.24130   1679.66      1779.78215   1779.13289  0.000595465 
  16.31630   1814.91      1781.48532   1780.82627  0.000551037 
  16.39130   1836.78      1783.14823   1782.47888  0.000544372 
  16.46630   1660.06      1784.77082   1784.09068  0.000602501 
  16.54130   1777.27      1786.35306   1785.66164  0.000562599 
  16.61630   1777.59      1787.895     1787.19179  0.000562599 
  16.69130   1823.03      1789.39671   1788.6812   0.000548459 
  16.76630   1811.62      1790.85831   1790.12999  0.000552073 
  16.84130   1781.31      1792.40732   1791.53831  0.000561267 
  16.91630   1764.85      1793.79009   1792.90636  0.000566624 
  16.99130   1805.85      1795.13337   1794.23435  0.000553633 
  17.06630   1813.83      1796.43744   1795.52255  0.000551296 
  17.14130   1776.87      1797.70261   1796.77126  0.000562866 
  17.21630   1800.27      1798.92922   1797.98081  0.000555461 
  17.29130   1760.75      1800.11766   1799.15154  0.000567975 
  17.36630   1785.97      1801.26834   1800.28384  0.000559939 
  17.44130   1793.51      1802.38168   1801.37813  0.000557562 
  17.51630   1768.73      1803.45816   1802.43485  0.000565277 
  17.59130   1803.18      1804.49827   1803.45445  0.000554677 
  17.66630   1813.51      1805.50253   1804.43743  0.000551296 
  17.74130   1768.21      1806.47148   1805.38429  0.000565546 
  17.81630   1863.95      1807.40569   1806.29557  0.000536582 
  17.89130   1846.44      1808.30574   1807.17181  0.000541588 
  17.96630   1859.07      1809.17224   1808.01358  0.000537827 
  18.04130   1758.83      1810.00583   1808.82146  0.000568517 
  18.11630   1824.32      1810.80716   1809.59607  0.000548202 
  18.19130   1847         1811.57689   1810.33801  0.000541336 
  18.26630   1722.15      1812.3157    1811.04791  0.000580636 
  18.34130   1834.23      1813.02431   1811.72642  0.000545135 
  18.41630   1807.34      1813.70344   1812.3742   0.000553373 
  18.49130   1938.02      1814.35381   1812.99192  0.00051606 
  18.56630   1880.18      1814.97618   1813.58024  0.00053189 
  18.64130   1752.83      1815.57133   1814.13987  0.000570419 
  18.71630   1748.32      1816.14003   1814.67149  0.000572057 
  18.79130   1775.32      1816.68703   1815.17581  0.0005634 
  18.86630   1851.61      1817.20536   1815.65354  0.000540079 
  18.94130   1835.62      1817.69987   1816.10539  0.00054488 
  19.01630   1841.17      1818.17167   1816.53209  0.000543104 
  19.09130   1801.43      1818.62199   1816.93437  0.0005552 
  19.16630   1789.27      1819.05199   1817.31295  0.000558881 
  19.24130   1827.11      1819.46237   1817.66856  0.000547433 
  19.31630   1835.13      1819.85305   1818.00195  0.00054488 
  19.39130   1902.95      1820.22333   1818.31385  0.000525568 
  19.46630   1809.46      1820.5729    1818.60499  0.000552593 
  19.54130   1739.74      1820.90297   1818.87612  0.000574804 
  19.61630   1815.91      1821.21612   1819.12797  0.000550778 
  19.69130   1966.25      1821.51478   1819.36128  0.000508638 
  19.76630   1797.37      1821.80058   1819.57679  0.000556248 
  19.84130   1726.84      1822.0745    1819.77522  0.00057896 
  19.91630   1864.16      1822.33721   1819.95733  0.000536333 
  19.99130   1833.29      1822.58943   1820.12382  0.000545389 
  20.06630   1913.6       1822.83208   1820.27543  0.000522688 
  20.14130   1828.69      1823.06621   1820.41287  0.000546921 
  20.21630   1784.49      1823.29297   1820.53687  0.00056047 
  20.29130   1895.6       1823.51361   1820.64814  0.000527501 
  20.36630   1908.16      1823.7294    1820.74738  0.000524125 
  20.44130   1848.31      1823.94172   1820.8353   0.000541085 
  20.51630   1821.48      1824.15199   1820.91259  0.000548973 
  20.59130   1813.06      1824.36172   1820.97994  0.000551555 
  20.66630   1944.18      1824.57252   1821.03803  0.000514422 
  20.74130   1837.84      1824.78614   1821.08754  0.000544118 
  20.81630   1798.16      1825.00441   1821.12913  0.000556248 
  20.89130   1840.44      1825.22936   1821.16347  0.000543357 
  20.96630   1794.94      1825.4632    1821.19121  0.000557036 
  21.04130   1800.82      1825.70834   1821.21299  0.0005552 
  21.11630   1814.49      1825.96748   1821.22944  0.000551037 
  21.19130   1808.03      1826.2436    1821.24119  0.000553113 
  21.26630   1827.64      1826.54012   1821.24887  0.000547177 
  21.34130   1824.33      1826.86087   1821.25307  0.000548202 
  21.41630   1818.28      1827.21031   1821.2544   0.000550004 
  21.49130   1870.5       1827.59358   1821.25344  0.000534599 
  21.56630   1735.2       1828.01675   1821.25077  0.000576184 
  21.64130   1759.26      1828.48704   1821.24697  0.000568517 
  21.71630   1796.69      1829.01316   1821.24259  0.00055651 
  21.79130   1819.13      1829.60578   1821.23817  0.000549746 
  21.86630   1854.33      1830.27825   1821.23426  0.000539327 
  21.94130   1847.29      1831.04773   1821.23138  0.000541336 
  22.01630   1828.17      1831.9398    1821.23004  0.000546921 
  22.09130   1863.93      1832.99034   1821.23076  0.000536582 
  22.16630   1828.73      1834.29089   1821.23402  0.000546921 
  22.24130   1825.1       1836.09057   1821.24031  0.000547946 
  22.31630   1906.8       1839.06456   1821.2501   0.000524365 
  22.39130   1816.46      1844.74619   1821.26384  0.00055052 
  22.46630   1882.57      1855.77822   1821.28199  0.000531154 
  22.54130   1928.11      1875.12443   1821.30498  0.000518648 
  22.61630   1928.07      1903.58491   1821.33324  0.000518648 
  22.69130   1909.26      1936.66116   1821.36718  0.000523645 
  22.76630   1901.5       1963.66521   1821.4072   0.000525809 
  22.84130   1920.52      1972.38288   1821.45369  0.000520781 
  22.91630   1965.35      1959.90444   1821.50703  0.000508867 
  22.99130   1960.3       1936.4115    1821.5676   0.000510017 
  23.06630   1959.49      1914.98665   1821.63573  0.000510248 
  23.14130   2018.1       1904.10185   1821.71178  0.000495588 
  23.21630   2035.36      1908.18973   1821.79607  0.000491422 
  23.29130   2174.14      1935.03444   1821.88893  0.000459906 
  23.36630   2292.19      2009.86125   1821.99066  0.000436206 
  23.44130   2607.16      2192.96053   1822.10157  0.000383564 
  23.51630   2908.58      2584.4967    1822.22192  0.000343826 
  23.59130   3394.96      3283.71119   1822.35201  0.000294517 
  23.66630   4127.52      4286.84398   1822.49208  0.000242244 
  23.74130   5018.72      5378.58642   1822.6424   0.00019927 
  23.81630   5540.54      6130.05093   1822.80318  0.000180511 
  23.89130   5710.66      6124.85759   1822.97468  0.000175106 
  23.96630   5381.68      5363.45467   1823.15709  0.000185815 
  24.04130   4535.85      4267.539     1823.35062  0.000220457 
  24.11630   3636.42      3266.53991   1823.55547  0.000275021 
  24.19130   2795.19      2572.48287   1823.77181  0.000357751 
  24.26630   2336.52      2186.00203   1823.99983  0.000427944 
  24.34130   2034.93      2005.85441   1824.23967  0.000491422 
  24.41630   1949.95      1930.76835   1824.49148  0.000512793 
  24.49130   1855.17      1899.11551   1824.75541  0.000539076 
  24.56630   1854.68      1883.20812   1825.03159  0.000539076 
  24.64130   1912.68      1873.22759   1825.32011  0.000522927 
  24.71630   1861.74      1866.03108   1825.6211   0.000537079 
  24.79130   1827.91      1860.53508   1825.93465  0.000547177 
  24.86630   1818.44      1856.23916   1826.26085  0.000550004 
  24.94130   1807.95      1852.83924   1826.59976  0.000553113 
  25.01630   1767.62      1850.126     1826.95145  0.000565815 
  25.09130   1839.52      1847.9487    1827.31598  0.000543611 
  25.16630   1906.89      1846.19633   1827.6934   0.000524365 
  25.24130   1866.55      1844.78572   1828.08373  0.000535837 
  25.31630   1858.99      1843.65361   1828.48701  0.000537827 
  25.39130   1863.96      1842.75122   1828.90324  0.000536582 
  25.46630   1868.8       1842.04051   1829.33245  0.000535093 
  25.54130   1825.18      1841.49141   1829.77462  0.000547946 
  25.61630   1801.12      1841.07997   1830.22974  0.0005552 
  25.69130   1802.03      1840.78691   1830.69779  0.000554938 
  25.76630   1807.58      1840.59657   1831.17874  0.000553113 
  25.84130   1810.41      1840.49614   1831.67256  0.000552333 
  25.91630   1845.61      1840.47508   1832.1792   0.00054184 
  25.99130   1768.1       1840.52465   1832.6986   0.000565546 
  26.06630   1756.68      1840.63756   1833.2307   0.000569331 
  26.14130   1845.36      1840.80773   1833.77543  0.00054184 
  26.21630   1832.45      1841.03007   1834.33271  0.000545644 
  26.29130   1821.32      1841.30031   1834.90246  0.000548973 
  26.36630   1761.58      1841.61491   1835.48456  0.000567704 
  26.44130   1739.87      1841.97093   1836.07894  0.000574804 
  26.51630   1779.18      1842.36604   1836.68547  0.000562065 
  26.59130   1796.25      1842.79844   1837.30404  0.000556773 
  26.66630   1790.5       1843.26691   1837.93452  0.000558617 
  26.74130   1833.82      1843.7709    1838.57679  0.000545389 
  26.81630   1798.22      1844.31194   1839.2307   0.000555985 
  26.89130   1790.95      1844.89011   1839.89612  0.000558353 
  26.96630   1805.58      1845.51512   1840.57288  0.000553894 
  27.04130   1833.98      1846.21649   1841.26084  0.000545389 
  27.11630   1785.13      1847.08468   1841.95983  0.000560204 
  27.19130   1773.23      1848.34502   1842.66969  0.000563936 
  27.26630   1807.37      1850.42136   1843.39023  0.000553373 
  27.34130   1796.5       1853.84445   1844.12127  0.00055651 
  27.41630   1818.63      1858.85279   1844.86264  0.000549746 
  27.49130   1855.65      1864.80803   1845.61413  0.000538826 
  27.56630   1845.02      1869.91991   1846.37556  0.000542093 
  27.64130   1841.02      1871.90844   1847.14671  0.000543104 
  27.71630   1832.39      1869.9764    1847.92739  0.000545644 
  27.79130   1866.31      1865.78187   1848.71737  0.000535837 
  27.86630   1776.27      1861.59057   1849.51646  0.000562866 
  27.94130   1788.08      1858.74516   1850.32441  0.000559145 
  28.01630   1827.83      1857.46799   1851.14101  0.000547177 
  28.09130   1755.1       1857.33344   1851.96604  0.000569875 
  28.16630   1777.33      1857.82328   1852.79925  0.000562599 
  28.24130   1841.42      1858.596     1853.6404   0.000543104 
  28.31630   1839.48      1859.49269   1854.48927  0.000543611 
  28.39130   1830.93      1860.45685   1855.3456   0.000546154 
  28.46630   1811.32      1861.47312   1856.20915  0.000552073 
  28.54130   1810.18      1862.54836   1857.07966  0.000552333 
  28.61630   1905.2       1863.66812   1857.95688  0.000524846 
  28.69130   1877.04      1864.84661   1858.84055  0.000532872 
  28.76630   1868.89      1866.09193   1859.73042  0.000535093 
  28.84130   1911.75      1867.41515   1860.62622  0.000523166 
  28.91630   1832.03      1868.83117   1861.52768  0.000545899 
  28.99130   1758.76      1870.35994   1862.43455  0.000568517 
  29.06630   1760.74      1872.02838   1863.34653  0.000567975 
  29.14130   1801.37      1873.87318   1864.26338  0.0005552 
  29.21630   1802.8       1875.94525   1865.1848   0.000554677 
  29.29130   1829         1878.31725   1866.11053  0.000546665 
  29.36630   1822.65      1881.10088   1867.04029  0.000548716 
  29.44130   1854.89      1884.50592   1867.9738   0.000539076 
  29.51630   1887.6       1889.07417   1868.91077  0.000529688 
  29.59130   1907.12      1896.50382   1869.85093  0.000524365 
  29.66630   1977.03      1911.89233   1870.79399  0.000505896 
  29.74130   2006.11      1947.88457   1871.73967  0.000498469 
  29.81630   2068.77      2028.12405   1872.68768  0.000483458 
  29.89130   2260.92      2181.68242   1873.63774  0.000442282 
  29.96630   2441.32      2420.10678   1874.58956  0.00040961 
  30.04130   2736.2       2704.92392   1875.54284  0.000365452 
  30.11630   2883.19      2933.9945    1876.49732  0.000346778 
  30.19130   2961.47      2982.8858    1877.45268  0.000337663 
  30.26630   2804.99      2819.56939   1878.40866  0.000356537 
  30.34130   2572.45      2544.89992   1879.36495  0.000388724 
  30.41630   2371.45      2280.97981   1880.32128  0.00042164 
  30.49130   2077.85      2094.67663   1881.27734  0.000481339 
  30.56630   2056.33      1993.63046   1882.23286  0.000486234 
  30.64130   1957.86      1955.02037   1883.18755  0.000510709 
  30.71630   1927.22      1953.82552   1884.14112  0.000518885 
  30.79130   1982.45      1972.33365   1885.09327  0.000504533 
  30.86630   1937.61      1996.2549    1886.04374  0.00051606 
  30.94130   2008.68      2010.5956    1886.99222  0.000497802 
  31.01630   1994.26      2004.29705   1887.93845  0.000501375 
  31.09130   1957.63      1980.59843   1888.88212  0.000510709 
  31.16630   1900.45      1952.08596   1889.82297  0.000526291 
  31.24130   1952.67      1928.74448   1890.76071  0.000512097 
  31.31630   1968.27      1914.11444   1891.69505  0.00050795 
  31.39130   1869.75      1906.82444   1892.62573  0.000534846 
  31.46630   1854.31      1903.90051   1893.55247  0.000539327 
  31.54130   1879.65      1903.00475   1894.47498  0.000532135 
  31.61630   1948.7       1902.91467   1895.393    0.000513258 
  31.69130   1931.33      1903.143     1896.30626  0.000517705 
  31.76630   1968.53      1903.52427   1897.21448  0.00050795 
  31.84130   1956.18      1904.00068   1898.11739  0.000511171 
  31.91630   1957.36      1904.54585   1899.01474  0.00051094 
  31.99130   1926.5       1905.14355   1899.90625  0.000519121 
  32.06630   1959.84      1905.78228   1900.79166  0.000510248 
  32.14130   1937.27      1906.45341   1901.67072  0.000516294 
  32.21630   1916.73      1907.15032   1902.54317  0.000521733 
  32.29130   1915.82      1907.86786   1903.40875  0.000521972 
  32.36630   1899.58      1908.60197   1904.2672   0.000526533 
  32.44130   1850.93      1909.34944   1905.11829  0.00054033 
  32.51630   1861.32      1910.10771   1905.96175  0.000537328 
  32.59130   1914.84      1910.87475   1906.79736  0.00052221 
  32.66630   1981.54      1911.64901   1907.62486  0.00050476 
  32.74130   1909.07      1912.42932   1908.44401  0.000523885 
  32.81630   1892.29      1913.21491   1909.25459  0.000528471 
  32.89130   1944.52      1914.01957   1910.05635  0.000514189 
  32.96630   1950.19      1914.81508   1910.84907  0.000512793 
  33.04130   1941.41      1915.6161    1911.63251  0.000515123 
  33.11630   1939.09      1916.42391   1912.40646  0.000515591 
  33.19130   1911.36      1917.24079   1913.17069  0.000523166 
  33.26630   1946.64      1918.07112   1913.92499  0.000513723 
  33.34130   1837.56      1918.92531   1914.66914  0.000544118 
  33.41630   1926.61      1919.83531   1915.40292  0.000519121 
  33.49130   1930.09      1920.90308   1916.12614  0.000518176 
  33.56630   1906.19      1922.40885   1916.83859  0.000524605 
  33.64130   1930.38      1924.94852   1917.54006  0.000517941 
  33.71630   1978.59      1929.40078   1918.23035  0.000505441 
  33.79130   1941.53      1936.40638   1918.90928  0.000515123 
  33.86630   1910.25      1945.37675   1919.57666  0.000523406 
  33.94130   1944.96      1953.75946   1920.23229  0.000514189 
  34.01630   1991.59      1957.62675   1920.87599  0.000502049 
  34.09130   1973.84      1954.84993   1921.50758  0.000506579 
  34.16630   1958.19      1947.79173   1922.1269   0.000510709 
  34.24130   2007.54      1940.35879   1922.73376  0.000498024 
  34.31630   1946.27      1934.98372   1923.32799  0.000513723 
  34.39130   1904.37      1932.15393   1923.90944  0.000525086 
  34.46630   1944.52      1931.19071   1924.47794  0.000514189 
  34.54130   1967.13      1931.22642   1925.03333  0.000508408 
  34.61630   1962.74      1931.68981   1925.57546  0.000509557 
  34.69130   1949.81      1932.31951   1926.10419  0.000512793 
  34.76630   2029.49      1933.02516   1926.61936  0.000492732 
  34.84130   2038.72      1933.78332   1927.12084  0.000490551 
  34.91630   1919.14      1934.59242   1927.60849  0.000521019 
  34.99130   1929.65      1935.45911   1928.08218  0.000518176 
  35.06630   1931.37      1936.39571   1928.54177  0.000517705 
  35.14130   1955.55      1937.42081   1928.98715  0.000511402 
  35.21630   1951.2       1938.56144   1929.41818  0.000512561 
  35.29130   2006.98      1939.85703   1929.83476  0.000498246 
  35.36630   2069.15      1941.36852   1930.23677  0.000483246 
  35.44130   2025.72      1943.20879   1930.62409  0.000493608 
  35.51630   2032.62      1945.6986    1930.99664  0.000492076 
  35.59130   2044.25      1949.68129   1931.3543   0.00048925 
  35.66630   2054.06      1957.95911   1931.69698  0.000486878 
  35.74130   2073.47      1977.45736   1932.02459  0.000482185 
  35.81630   2135.43      2021.01446   1932.33703  0.000468304 
  35.89130   2227.64      2103.70944   1932.63423  0.000448865 
  35.96630   2243.38      2229.42259   1932.9161   0.000445838 
  36.04130   2388.02      2373.38219   1933.18256  0.000418712 
  36.11630   2506.87      2477.0348    1933.43355  0.000398882 
  36.19130   2494.19      2477.18136   1933.669    0.000400962 
  36.26630   2386.01      2374.06889   1933.88884  0.000419055 
  36.34130   2248.85      2231.06032   1934.09302  0.00044471 
  36.41630   2081.98      2106.55241   1934.28147  0.000480285 
  36.49130   2013.11      2025.11866   1934.45414  0.000496693 
  36.56630   1995.91      1982.76386   1934.61099  0.000500926 
  36.64130   1920.31      1964.39616   1934.75198  0.000520781 
  36.71630   1935.14      1957.2128    1934.87706  0.000516764 
  36.79130   1942.54      1954.32394   1934.9862   0.000514889 
  36.86630   1965.61      1952.98101   1935.07937  0.000508638 
  36.94130   1911.72      1952.28611   1935.15654  0.000523166 
  37.01630   1902.11      1951.95871   1935.21768  0.000525809 
  37.09130   1893.98      1951.90085   1935.26278  0.000527986 
  37.16630   1884.88      1952.04231   1935.29183  0.000530421 
  37.24130   1946.07      1952.35984   1935.3048   0.000513956 
  37.31630   1949.61      1952.83547   1935.30169  0.000513025 
  37.39130   1937.87      1953.46087   1935.28251  0.00051606 
  37.46630   1935.75      1954.23526   1935.24724  0.000516529 
  37.54130   1988.17      1955.16459   1935.19589  0.00050295 
  37.61630   1986.22      1956.26008   1935.12848  0.000503402 
  37.69130   1951.75      1957.53986   1935.045    0.000512329 
  37.76630   1995.14      1959.02855   1934.94548  0.00050115 
  37.84130   1971.61      1960.7585    1934.82994  0.000507264 
  37.91630   1953.79      1962.77152   1934.6984   0.000511865 
  37.99130   1924.3       1965.12114   1934.55088  0.000519595 
  38.06630   1941.66      1967.87596   1934.38742  0.000515123 
  38.14130   1908.85      1971.1243    1934.20804  0.000523885 
  38.21630   1938.37      1974.98079   1934.0128   0.000515825 
  38.29130   1923.51      1979.5957    1933.80172  0.000519832 
  38.36630   1947.45      1985.16868   1933.57486  0.00051349 
  38.44130   1919.27      1991.96887   1933.33226  0.000521019 
  38.51630   1933.52      2000.36535   1933.07397  0.000517234 
  38.59130   1987.6       2010.87515   1932.80005  0.000503176 
  38.66630   2023.15      2024.24853   1932.51056  0.000494266 
  38.74130   2056.31      2041.6802    1932.20555  0.000486234 
  38.81630   2086.91      2065.58111   1931.88511  0.000479234 
  38.89130   2133.24      2102.67775   1931.54928  0.00046871 
  38.96630   2304.98      2174.52744   1931.19815  0.000433847 
  39.04130   2550.03      2343.6546    1930.83179  0.000392118 
  39.11630   2950.23      2753.05594   1930.45028  0.000338907 
  39.19130   3938.21      3634.10943   1930.05371  0.000253883 
  39.26630   5549.99      5191.74228   1929.64215  0.000180172 
  39.34130   7470.23      7339.9313    1929.21569  0.000133866 
  39.41630   9470.22      9460.34517   1928.77443  0.000105583 
  39.49130   10459.4      10481.82359  1928.31846  0.000095554 
  39.56630   9941.5       9694.53305   1927.84788  0.000100583 
  39.64130   7982.5       7657.59649   1927.36278  0.000125288 
  39.71630   5882.45      5461.84704   1926.86328  0.000169984 
  39.79130   4015.33      3805.27104   1926.34947  0.000249019 
  39.86630   3034.08      2837.77532   1925.82146  0.000329619 
  39.94130   2454.79      2376.92422   1925.27938  0.000407298 
  40.01630   2203.45      2184.26824   1924.72332  0.000453852 
  40.09130   2081.96      2103.18547   1924.15341  0.000480285 
  40.16630   1994.76      2062.31695   1923.56977  0.000501375 
  40.24130   1980.42      2036.39777   1922.97253  0.000504987 
  40.31630   1957.78      2017.53516   1922.36179  0.000510709 
  40.39130   1960.01      2003.00651   1921.7377   0.000510248 
  40.46630   1945.45      1991.53229   1921.10038  0.000513956 
  40.54130   1924.53      1982.33855   1920.44997  0.000519595 
  40.61630   1952.26      1974.9134    1919.7866   0.000512329 
  40.69130   1938.28      1968.92745   1919.11041  0.000515825 
  40.76630   1890.06      1964.24307   1918.42153  0.000529201 
  40.84130   1906.58      1961.10515   1917.72011  0.000524605 
  40.91630   1942.43      1960.74625   1917.0063   0.000514889 
  40.99130   1970.18      1966.52972   1916.28023  0.000507493 
  41.06630   1969.27      1984.7615    1915.54206  0.000507721 
  41.14130   2059.98      2022.62271   1914.79194  0.000485377 
  41.21630   2044.15      2081.14193   1914.03002  0.00048925 
  41.29130   2072.74      2146.56736   1913.25645  0.000482397 
  41.36630   2213.77      2188.60358   1912.4714   0.000451732 
  41.44130   2192.33      2177.97419   1911.67502  0.000456181 
  41.51630   2057.5       2120.97853   1910.86746  0.00048602 
  41.59130   1973.72      2050.68178   1910.0489   0.000506579 
  41.66630   1892.95      1993.15421   1909.21949  0.000528229 
  41.74130   1860.53      1957.11919   1908.37941  0.000537578 
  41.81630   1887.63      1938.72428   1907.52881  0.000529688 
  41.89130   1922.45      1930.37099   1906.66787  0.000520069 
  41.96630   1884.71      1926.26577   1905.79675  0.000530665 
  42.04130   1811.27      1923.40536   1904.91564  0.000552073 
  42.11630   1877.23      1920.74452   1904.0247   0.000532626 
  42.19130   1882.24      1918.208     1903.1241   0.000531399 
  42.26630   1848.07      1915.92407   1902.21403  0.000541085 
  42.34130   1883.3       1913.94246   1901.29467  0.00053091 
  42.41630   1954.5       1912.21647   1900.36618  0.000511633 
  42.49130   1942.75      1910.66465   1899.42875  0.000514656 
  42.56630   1906.82      1909.22144   1898.48256  0.000524365 
  42.64130   1917.51      1907.84913   1897.52779  0.000521495 
  42.71630   1998.75      1906.52907   1896.56464  0.000500254 
  42.79130   1903.05      1905.25172   1895.59327  0.000525568 
  42.86630   1894.68      1904.01146   1894.61388  0.000527743 
  42.94130   1931.71      1902.8046    1893.62666  0.000517705 
  43.01630   1958.79      1901.62876   1892.63178  0.000510478 
  43.09130   1921.6       1900.48264   1891.62945  0.000520306 
  43.16630   1929.54      1899.366     1890.61984  0.000518176 
  43.24130   1974.43      1898.27969   1889.60315  0.000506579 
  43.31630   1962.97      1897.22582   1888.57958  0.000509327 
  43.39130   1901.19      1896.20803   1887.5493   0.00052605 
  43.46630   1946.53      1895.23522   1886.51251  0.000513723 
  43.54130   1974.84      1894.30974   1885.46941  0.000506351 
  43.61630   2004.58      1893.44808   1884.42019  0.000498914 
  43.69130   1981.52      1892.6733    1883.36504  0.00050476 
  43.76630   1880.77      1892.03825   1882.30416  0.000531644 
  43.84130   1841.78      1891.70308   1881.23773  0.000542851 
  43.91630   1884.45      1892.17222   1880.16596  0.000530665 
  43.99130   1906.59      1894.78938   1879.08904  0.000524605 
  44.06630   1880.92      1902.23782   1878.00717  0.000531644 
  44.14130   1898         1917.98901   1876.92054  0.000526775 
  44.21630   1900.27      1943.4792    1875.82934  0.000526291 
  44.29130   1941.94      1973.92348   1874.73378  0.000514889 
  44.36630   1992.35      1996.43444   1873.63405  0.000501824 
  44.44130   1979.77      1996.04852   1872.53034  0.000505214 
  44.51630   1953.4       1972.41432   1871.42286  0.000511865 
  44.59130   2017.98      1940.2961    1870.31179  0.000495588 
  44.66630   1975.08      1912.83627   1869.19734  0.000506351 
  44.74130   1895.5       1895.10818   1868.0797   0.000527501 
  44.81630   1864.17      1885.84893   1866.95906  0.000536333 
  44.89130   1855.57      1881.58125   1865.83563  0.000538826 
  44.96630   1846.97      1879.60336   1864.70959  0.000541336 
  45.04130   1910.57      1878.54925   1863.58115  0.000523406 
  45.11630   1969.1       1877.91732   1862.45049  0.00050795 
  45.19130   1936.43      1877.56863   1861.31782  0.000516529 
  45.26630   1925.08      1877.48403   1860.18332  0.000519358 
  45.34130   1916.8       1877.68683   1859.04719  0.000521733 
  45.41630   1878.82      1878.22634   1857.90963  0.000532135 
  45.49130   1861.8       1879.19316   1856.77082  0.000537079 
  45.56630   1871.51      1880.77789   1855.63096  0.000534351 
  45.64130   1882.39      1883.46026   1854.49024  0.000531154 
  45.71630   1893.72      1888.42495   1853.34885  0.000527986 
  45.79130   1913.35      1898.05047   1852.20699  0.000522688 
  45.86630   1976.5       1915.6379    1851.06483  0.000505896 
  45.94130   1967.35      1943.25334   1849.92257  0.000508408 
  46.01630   1980.93      1978.28034   1848.78041  0.00050476 
  46.09130   2018.35      2012.19356   1847.63851  0.000495367 
  46.16630   2049.52      2037.94363   1846.49709  0.000487954 
  46.24130   2068.8       2073.16385   1845.3563   0.000483458 
  46.31630   2131.41      2178.56665   1844.21636  0.000469116 
  46.39130   2436.76      2452.2181    1843.07743  0.00041044 
  46.46630   3008.01      2989.14859   1841.93969  0.000332389 
  46.54130   3732.47      3782.95651   1840.80335  0.000267954 
  46.61630   4512.86      4619.14508   1839.66856  0.000221575 
  46.69130   5055.04      5075.78056   1838.53552  0.000197816 
  46.76630   4777.77      4822.60546   1837.40439  0.000209311 
  46.84130   4099.19      4049.2168    1836.27537  0.000243988 
  46.91630   3222.32      3198.81776   1835.14862  0.000310286 
  46.99130   2572.76      2557.14218   1834.02433  0.000388724 
  47.06630   2241         2185.05377   1832.90266  0.000446214 
  47.14130   2039.34      2009.27239   1831.78378  0.000490334 
  47.21630   1949.44      1935.57916   1830.66788  0.000513025 
  47.29130   1871.25      1903.54668   1829.55511  0.000534351 
  47.36630   1837.73      1886.42319   1828.44566  0.000544118 
  47.44130   1837.66      1874.9806    1827.33968  0.000544118 
  47.51630   1894.94      1866.34361   1826.23734  0.000527743 
  47.59130   1839.44      1859.47505   1825.13881  0.000543611 
  47.66630   1863.79      1853.85608   1824.04425  0.000536582 
  47.74130   1853.19      1849.1613    1822.95383  0.000539577 
  47.81630   1795.1       1845.1683    1821.86769  0.000557036 
  47.89130   1755.84      1841.72038   1820.78601  0.000569603 
  47.96630   1801.33      1838.70553   1819.70894  0.0005552 
  48.04130   1869.45      1836.04345   1818.63664  0.000534846 
  48.11630   1810.29      1833.67753   1817.56925  0.000552333 
  48.19130   1818.31      1831.5711    1816.50693  0.000550004 
  48.26630   1764.69      1829.71142   1815.44984  0.000566624 
  48.34130   1831.49      1828.13951   1814.39812  0.000545899 
  48.41630   1824.12      1827.05769   1813.35193  0.000548202 
  48.49130   1766.76      1827.08827   1812.31139  0.000566084 
  48.56630   1831.71      1829.6154    1811.27667  0.000545899 
  48.64130   1869.32      1836.68638   1810.2479   0.000534846 
  48.71630   1838.33      1849.63604   1809.22523  0.000543864 
  48.79130   1779.71      1866.56429   1808.20879  0.000561799 
  48.86630   1785.95      1880.61592   1807.19872  0.000559939 
  48.94130   1832.31      1882.28985   1806.19515  0.000545644 
  49.01630   1827.42      1869.32197   1805.19823  0.000547177 
  49.09130   1858.87      1849.95169   1804.20808  0.000538076 
  49.16630   1873.63      1832.64077   1803.22482  0.000533611 
  49.24130   1811.42      1821.01896   1802.2486   0.000552073 
  49.31630   1851.21      1814.62488   1801.27953  0.000540079 
  49.39130   1817.21      1811.42904   1800.31775  0.000550262 
  49.46630   1772.15      1809.745     1799.36336  0.000564204 
  49.54130   1763.48      1808.71145   1798.4165   0.000567163 
  49.61630   1799.35      1808.02197   1797.47728  0.000555723 
  49.69130   1802.65      1807.61422   1796.54582  0.000554677 
  49.76630   1717.85      1807.52206   1795.62223  0.000582037 
  49.84130   1766.18      1807.85224   1794.70663  0.000566084 
  49.91630   1760.58      1808.8876    1793.79912  0.000567975 
  49.99130   1768.28      1811.52843   1792.89981  0.000565546 
  50.06630   1765.67      1818.59258   1792.00882  0.000566354 
  50.14130   1739.13      1837.29982   1791.12625  0.00057508 
  50.21630   1823.31      1881.07503   1790.25219  0.000548459 
  50.29130   1925.65      1964.91173   1789.38675  0.000519358 
  50.36630   2081.93      2089.79286   1788.53003  0.000480285 
  50.44130   2134.9       2223.96837   1787.68212  0.000468507 
  50.51630   2251.07      2300.21277   1786.84312  0.000444148 
  50.59130   2182.82      2262.26379   1786.01312  0.000458136 
  50.66630   2091.74      2139.0033    1785.19221  0.000477978 
  50.74130   2016.63      2002.96251   1784.38048  0.000495808 
  50.81630   1925.3       1900.65693   1783.57801  0.000519358 
  50.89130   1891.2       1841.5025    1782.78489  0.000528714 
  50.96630   1877.12      1813.48878   1782.00121  0.000532626 
  51.04130   1822.93      1801.43349   1781.22703  0.000548459 
  51.11630   1773.5       1795.75911   1780.46244  0.000563936 
  51.19130   1786.53      1792.33699   1779.70751  0.000559674 
  51.26630   1814.85      1789.80829   1778.96232  0.000551037 
  51.34130   1789.7       1787.76698   1778.22694  0.000558881 
  51.41630   1838.43      1786.05772   1777.50144  0.000543864 
  51.49130   1820.51      1784.58864   1776.78587  0.000549231 
  51.56630   1786.45      1783.29596   1776.08032  0.000559674 
  51.64130   1780.26      1782.13649   1775.38484  0.000561799 
  51.71630   1804.48      1781.08164   1774.69949  0.000554155 
  51.79130   1798.65      1780.11212   1774.02432  0.000555985 
  51.86630   1781.13      1779.21446   1773.35941  0.000561533 
  51.94130   1769.31      1778.37914   1772.70479  0.000565277 
  52.01630   1790.69      1777.59948   1772.06053  0.000558353 
  52.09130   1827.02      1776.87108   1771.42667  0.000547433 
  52.16630   1835.64      1776.20585   1770.80326  0.00054488 
  52.24130   1855.19      1775.57455   1770.19035  0.000539076 
  52.31630   1815.25      1774.99291   1769.58797  0.000550778 
  52.39130   1723.78      1774.46509   1768.99618  0.000580077 
  52.46630   1785.86      1774.00057   1768.41501  0.000559939 
  52.54130   1816.69      1773.62489   1767.84449  0.00055052 
  52.61630   1810.76      1773.42      1767.28466  0.000552333 
  52.69130   1796.83      1773.63611   1766.73556  0.00055651 
  52.76630   1772.69      1774.88806   1766.19722  0.000564204 
  52.84130   1759.03      1778.24562   1765.66966  0.000568517 
  52.91630   1781.86      1784.74841   1765.15291  0.000561267 
  52.99130   1845.88      1794.11183   1764.647    0.00054184 
  53.06630   1847.38      1803.40544   1764.15194  0.000541336 
  53.14130   1811.2       1807.2915    1763.66777  0.000552073 
  53.21630   1726.4       1802.57881   1763.19449  0.000579239 
  53.29130   1717.61      1792.75528   1762.73212  0.000582318 
  53.36630   1718.94      1783.11481   1762.28068  0.000581757 
  53.44130   1753.72      1776.45623   1761.84019  0.000570147 
  53.51630   1789.74      1772.9823    1761.41064  0.000558617 
  53.59130   1797.69      1771.65494   1760.99205  0.000556248 
  53.66630   1770.85      1771.46053   1760.58442  0.00056474 
  53.74130   1759.16      1771.85885   1760.18776  0.000568517 
  53.81630   1747.78      1772.68462   1759.80208  0.000572057 
  53.89130   1749.54      1773.96771   1759.42736  0.000571511 
  53.96630   1780.41      1775.86247   1759.06361  0.000561533 
  54.04130   1789.62      1778.75214   1758.71083  0.000558881 
  54.11630   1739.9       1783.80144   1758.36901  0.000574804 
  54.19130   1777.76      1794.71991   1758.03814  0.000562599 
  54.26630   1834.98      1821.49108   1757.71821  0.00054488 
  54.34130   1877.54      1883.95838   1757.40921  0.000532626 
  54.41630   2017.54      2006.75303   1757.11113  0.000495588 
  54.49130   2197.49      2196.64308   1756.82395  0.000455014 
  54.56630   2447.48      2411.18962   1756.54765  0.000408617 
  54.64130   2538.68      2547.68403   1756.28222  0.000393832 
  54.71630   2503.33      2506.41905   1756.02763  0.00039952 
  54.79130   2309.66      2320.68344   1755.78387  0.000432945 
  54.86630   2112.4       2107.21845   1755.5509   0.000473413 
  54.94130   1945.13      1944.31669   1755.32871  0.000514189 
  55.01630   1788.48      1849.89436   1755.11726  0.000559145 
  55.09130   1745.76      1805.63794   1754.91652  0.000572879 
  55.16630   1780.39      1787.31802   1754.72646  0.000561799 
  55.24130   1785.86      1779.49832   1754.54705  0.000559939 
  55.31630   1736.08      1775.46477   1754.37825  0.000575908 
  55.39130   1803         1772.94455   1754.22002  0.000554677 
  55.46630   1822.11      1771.23279   1754.07234  0.000548716 
  55.54130   1802.77      1770.07151   1753.93515  0.000554677 
  55.61630   1787.57      1769.34667   1753.80841  0.00055941 
  55.69130   1796.93      1768.9589    1753.69208  0.00055651 
  55.76630   1829.09      1768.88027   1753.58612  0.000546665 
  55.84130   1797.69      1769.09342   1753.49048  0.000556248 
  55.91630   1770.47      1769.60001   1753.40511  0.00056474 
  55.99130   1775.98      1770.42314   1753.32996  0.000563133 
  56.06630   1748.88      1771.63745   1753.26498  0.000571784 
  56.14130   1780.71      1773.24598   1753.21011  0.000561533 
  56.21630   1744.06      1775.38504   1753.1653   0.000573428 
  56.29130   1793.43      1778.20898   1753.1305   0.000557562 
  56.36630   1777.51      1781.95223   1753.10565  0.000562599 
  56.44130   1738.38      1787.00527   1753.09068  0.000575355 
  56.51630   1812         1794.2015    1753.08554  0.000551814 
  56.59130   1795.04      1805.96693   1753.09016  0.000557036 
  56.66630   1894.93      1830.04414   1753.10448  0.000527743 
  56.74130   1874.77      1887.7119    1753.12844  0.000533365 
  56.81630   2037.98      2022.4854    1753.16197  0.000490769 
  56.89130   2337.03      2290.84328   1753.20501  0.000427944 
  56.96630   2863.53      2712.73646   1753.25747  0.000349245 
  57.04130   3298.6       3199.14831   1753.3193   0.000303195 
  57.11630   3598.54      3520.5136    1753.39042  0.00027787 
  57.19130   3505.19      3441.26585   1753.47076  0.000285336 
  57.26630   3090.02      3026.929     1753.56024  0.000323599 
  57.34130   2604.96      2544.94433   1753.65879  0.000383865 
  57.41630   2192.9       2176.32309   1753.76634  0.000455986 
  57.49130   2025.94      1962.9083    1753.8828   0.000493608 
  57.56630   1869.18      1863.23303   1754.00809  0.000535093 
  57.64130   1868.9       1822.22334   1754.14214  0.000535093 
  57.71630   1839.16      1804.92872   1754.28486  0.000543611 
  57.79130   1781.75      1796.26229   1754.43618  0.000561267 
  57.86630   1813.75      1791.19196   1754.59601  0.000551296 
  57.94130   1838.61      1788.26137   1754.76425  0.000543864 
  58.01630   1802.53      1787.238     1754.94084  0.000554677 
  58.09130   1752.87      1789.00157   1755.12568  0.000570419 
  58.16630   1765.54      1796.93754   1755.31868  0.000566354 
  58.24130   1779.66      1819.32537   1755.51976  0.000561799 
  58.31630   1847.27      1869.5835    1755.72883  0.000541336 
  58.39130   1970.29      1958.26748   1755.94579  0.000507493 
  58.46630   2011.38      2075.90451   1756.17055  0.000497136 
  58.54130   2123.55      2178.60964   1756.40303  0.00047095 
  58.61630   2219.35      2199.85927   1756.64312  0.000450582 
  58.69130   2118.19      2121.93846   1756.89075  0.000472179 
  58.76630   1982.59      2003.25071   1757.1458   0.000504307 
  58.84130   1866.7       1901.42624   1757.40818  0.000535589 
  58.91630   1807.67      1838.68364   1757.6778   0.000553113 
  58.99130   1802         1809.13573   1757.95457  0.000554938 
  59.06630   1751.11      1796.8581    1758.23837  0.000570964 
  59.14130   1743.86      1789.5815    1758.52912  0.000573428 
  59.21630   1762.33      1783.18272   1758.82672  0.000567434 
  59.29130   1739.77      1777.84934   1759.13105  0.000574804 
  59.36630   1792.02      1774.13291   1759.44204  0.000558089 
  59.44130   1765.22      1771.9395    1759.75956  0.000566624 
  59.51630   1832.83      1770.77871   1760.08353  0.000545644 
  59.59130   1898.7       1770.17373   1760.41383  0.000526775 
  59.66630   1845.31      1769.86025   1760.75037  0.00054184 
  59.74130   1818.3       1769.71833   1761.09305  0.000550004 
  59.81630   1796.31      1769.69864   1761.44174  0.000556773 
  59.89130   1794.55      1769.77819   1761.79637  0.000557299 
  59.96630   1784.92      1769.94443   1762.1568   0.000560204 
  60.04130   1740.61      1770.19062   1762.52296  0.000574528 
  60.11630   1751.05      1770.51474   1762.89471  0.000570964 
  60.19130   1764.21      1770.91975   1763.27197  0.000566893 
  60.26630   1823.29      1771.41547   1763.65462  0.000548459 
  60.34130   1776.36      1772.02711   1764.04256  0.000562866 
  60.41630   1810.34      1772.83532   1764.43567  0.000552333 
  60.49130   1794.38      1774.08276   1764.83386  0.000557299 
  60.56630   1794.92      1776.48173   1765.237    0.000557036 
  60.64130   1809.72      1781.54131   1765.645    0.000552593 
  60.71630   1773.72      1791.33016   1766.05775  0.000563668 
  60.79130   1759.69      1806.79165   1766.47513  0.000568246 
  60.86630   1774.17      1825.04616   1766.89705  0.000563668 
  60.94130   1775.96      1837.92526   1767.32337  0.000563133 
  61.01630   1875.45      1836.4135    1767.75401  0.000533118 
  61.09130   1813.11      1822.42931   1768.18885  0.000551555 
  61.16630   1761.11      1805.86442   1768.62778  0.000567704 
  61.24130   1777.42      1793.46271   1769.07068  0.000562599 
  61.31630   1767.67      1786.79451   1769.51746  0.000565815 
  61.39130   1707.68      1784.36172   1769.96799  0.000585706 
  61.46630   1768.1       1784.18444   1770.42218  0.000565546 
  61.54130   1785.55      1785.02611   1770.87991  0.000559939 
  61.61630   1816.65      1786.39341   1771.34106  0.00055052 
  61.69130   1747.32      1788.16914   1771.80554  0.000572331 
  61.76630   1787.22      1790.39914   1772.27322  0.00055941 
  61.84130   1748.68      1793.26997   1772.74401  0.000571784 
  61.91630   1777.34      1797.27709   1773.21778  0.000562599 
  61.99130   1722.96      1803.60024   1773.69444  0.000580356 
  62.06630   1777.9       1814.40243   1774.17386  0.000562332 
  62.14130   1763.13      1832.20301   1774.65595  0.000567163 
  62.21630   1841.98      1857.81663   1775.14059  0.000542851 
  62.29130   1852.63      1888.72331   1775.62767  0.000539828 
  62.36630   1876.06      1922.62902   1776.11709  0.000533118 
  62.44130   1967.18      1974.45829   1776.60873  0.000508408 
  62.51630   2092.71      2094.73229   1777.10249  0.000477769 
  62.59130   2351.26      2348.119     1777.59826  0.0004253 
  62.66630   2805.21      2752.60311   1778.09592  0.000356537 
  62.74130   3351.06      3207.68279   1778.59539  0.000298396 
  62.81630   3514.49      3471.70071   1779.09653  0.000284566 
  62.89130   3299.99      3332.56804   1779.59926  0.000302984 
  62.96630   2906.93      2905.98399   1780.10346  0.000343954 
  63.04130   2460.32      2456.06064   1780.60902  0.000406478 
  63.11630   2157.22      2133.17545   1781.11585  0.000463477 
  63.19130   1983.85      1955.8395    1781.62383  0.00050408 
  63.26630   1896.49      1876.02565   1782.13286  0.000527259 
  63.34130   1946.85      1843.18225   1782.64284  0.000513723 
  63.41630   1886.94      1828.46231   1783.15366  0.000529932 
  63.49130   1834.59      1820.30206   1783.66521  0.000545135 
  63.56630   1840.92      1814.95019   1784.1774   0.000543104 
  63.64130   1834.37      1811.19206   1784.69012  0.000545135 
  63.71630   1878.43      1808.51878   1785.20327  0.000532381 
  63.79130   1878.79      1806.64812   1785.71675  0.000532381 
  63.86630   1827.37      1805.40601   1786.23046  0.000547177 
  63.94130   1832.75      1804.6897    1786.74429  0.000545644 
  64.01630   1841.09      1804.4617    1787.25815  0.000543104 
  64.09130   1813.02      1804.79763   1787.77194  0.000551555 
  64.16630   1806.8       1806.09911   1788.28556  0.000553373 
  64.24130   1762.49      1809.6752    1788.79891  0.000567434 
  64.31630   1748.98      1818.64082   1789.3119   0.000571784 
  64.39130   1770.54      1837.93321   1789.82442  0.00056474 
  64.46630   1842.99      1871.19229   1790.33638  0.000542598 
  64.54130   1893.24      1914.1928    1790.8477   0.000528229 
  64.61630   1976.92      1949.72278   1791.35826  0.000505896 
  64.69130   1955.09      1953.29362   1791.86798  0.000511402 
  64.76630   1849.89      1922.24461   1792.37677  0.000540581 
  64.84130   1896.56      1879.96924   1792.88453  0.000527259 
  64.91630   1845.08      1845.7419    1793.39117  0.000542093 
  64.99130   1851.74      1825.54901   1793.89661  0.000540079 
  65.06630   1840.28      1816.53965   1794.40074  0.000543357 
  65.14130   1826.03      1813.70687   1794.90349  0.000547689 
  65.21630   1825.96      1813.66263   1795.40476  0.000547689 
  65.29130   1797.1       1814.97391   1795.90447  0.00055651 
  65.36630   1822.92      1817.33764   1796.40253  0.000548459 
  65.44130   1844.9       1821.16049   1796.89885  0.000542093 
  65.51630   1821.99      1828.17171   1797.39336  0.000548973 
  65.59130   1812.64      1843.76047   1797.88595  0.000551555 
  65.66630   1897.86      1880.90483   1798.37657  0.000527017 
  65.74130   1921.56      1960.95418   1798.86511  0.000520306 
  65.81630   2064.67      2101.13079   1799.3515   0.00048431 
  65.89130   2292.92      2286.82303   1799.83567  0.000436206 
  65.96630   2465.01      2446.75659   1800.31752  0.000405659 
  66.04130   2469.82      2472.25991   1800.79699  0.000404844 
  66.11630   2282.77      2342.11532   1801.27399  0.000438034 
  66.19130   2144.82      2156.99611   1801.74845  0.000466284 
  66.26630   1999.53      2005.19786   1802.22029  0.00050003 
  66.34130   1882.83      1915.2649    1802.68944  0.000531154 
  66.41630   1870.48      1873.65885   1803.15583  0.000534599 
  66.49130   1859.24      1854.93123   1803.61938  0.000537827 
  66.56630   1870.44      1842.87849   1804.08002  0.000534599 
  66.64130   1811.92      1833.3265    1804.53768  0.000551814 
  66.71630   1801.93      1826.33627   1804.9923   0.000554938 
  66.79130   1829.17      1821.93841   1805.4438   0.000546665 
  66.86630   1839.67      1819.48542   1805.89212  0.000543611 
  66.94130   1882.37      1818.1724    1806.33719  0.000531154 
  67.01630   1897.77      1817.45143   1806.77895  0.000527017 
  67.09130   1801.57      1817.05449   1807.21733  0.0005552 
  67.16630   1773.82      1816.86828   1807.65226  0.000563668 
  67.24130   1822.85      1816.84283   1808.0837   0.000548716 
  67.31630   1856.58      1816.95303   1808.51158  0.000538576 
  67.39130   1856.21      1817.18823   1808.93583  0.000538826 
  67.46630   1806.12      1817.54623   1809.3564   0.000553633 
  67.54130   1856.61      1818.041     1809.77324  0.000538576 
  67.61630   1852.31      1818.71172   1810.18628  0.000539828 
  67.69130   1841.44      1819.67894   1810.59548  0.000543104 
  67.76630   1796.27      1821.34497   1811.00077  0.000556773 
  67.84130   1851.14      1824.85952   1811.40211  0.00054033 
  67.91630   1822.71      1832.77954   1811.79945  0.000548716 
  67.99130   1870.06      1848.74785   1812.19273  0.000534846 
  68.06630   1921         1874.64068   1812.5819   0.000520544 
  68.14130   1922.6       1905.68334   1812.96692  0.000520069 
  68.21630   1922.58      1927.32901   1813.34774  0.000520069 
  68.29130   1902.89      1923.13477   1813.72432  0.000525568 
  68.36630   1818.84      1897.14058   1814.0966   0.000549746 
  68.44130   1809.68      1867.3891    1814.46456  0.000552593 
  68.51630   1836.35      1845.31107   1814.82813  0.000544626 
  68.59130   1823.63      1833.03239   1815.1873   0.000548459 
  68.66630   1795.96      1827.6233    1815.54201  0.000556773 
  68.74130   1833.66      1825.62224   1815.89222  0.000545389 
  68.81630   1863.76      1824.96449   1816.2379   0.000536582 
  68.89130   1905.82      1824.80296   1816.57902  0.000524605 
  68.96630   1821.57      1824.86782   1816.91554  0.000548973 
  69.04130   1772.97      1825.05405   1817.24742  0.000563936 
  69.11630   1798.07      1825.334     1817.57463  0.000556248 
  69.19130   1808.75      1825.69108   1817.89715  0.000552852 
  69.26630   1815.19      1826.11958   1818.21494  0.000551037 
  69.34130   1783.93      1826.61929   1818.52797  0.00056047 
  69.41630   1820.06      1827.18614   1818.83621  0.000549488 
  69.49130   1851.28      1827.80169   1819.13965  0.000540079 
  69.56630   1790.51      1828.43151   1819.43824  0.000558617 
  69.64130   1826.16      1829.05697   1819.73198  0.000547689 
  69.71630   1871.39      1829.714     1820.02084  0.000534351 
  69.79130   1883.23      1830.42974   1820.30479  0.00053091 
  69.86630   1838.87      1831.23258   1820.58382  0.000543864 
  69.94130   1802.88      1832.1311    1820.85791  0.000554677 
  70.01630   1757.23      1833.13669   1821.12704  0.000569059 
  70.09130   1777.95      1834.24643   1821.39118  0.000562332 
  70.16630   1788.97      1835.483     1821.65034  0.000558881 
  70.24130   1779.81      1836.86982   1821.90449  0.000561799 
  70.31630   1761.47      1838.43768   1822.15362  0.000567704 
  70.39130   1800.21      1840.22632   1822.39772  0.000555461 
  70.46630   1855.57      1842.28732   1822.63678  0.000538826 
  70.54130   1805.69      1844.68837   1822.87079  0.000553894 
  70.61630   1831.56      1847.51954   1823.09973  0.000545899 
  70.69130   1725.91      1850.90255   1823.32362  0.000579518 
  70.76630   1793.22      1855.00498   1823.54243  0.000557562 
  70.84130   1833.18      1860.06229   1823.75616  0.000545389 
  70.91630   1869.84      1866.41357   1823.96482  0.000534846 
  70.99130   1901.82      1874.56644   1824.1684   0.000525809 
  71.06630   1917.62      1885.35799   1824.36689  0.000521495 
  71.14130   1959.43      1900.54431   1824.5603   0.000510248 
  71.21630   1979.48      1925.13404   1824.74863  0.000505214 
  71.29130   1958.86      1974.77507   1824.93188  0.000510478 
  71.36630   2027.66      2091.03272   1825.11006  0.000493169 
  71.44130   2318.47      2354.17489   1825.28317  0.000431328 
  71.51630   2765.24      2854.49187   1825.45122  0.000361571 
  71.59130   3603.38      3591.89484   1825.61421  0.0002775 
  71.66630   4379.61      4349.10384   1825.77216  0.000228321 
  71.74130   4580         4670.17201   1825.92506  0.000218313 
  71.81630   4194.95      4276.1235    1826.07294  0.00023837 
  71.89130   3480.87      3502.63365   1826.21581  0.000287274 
  71.96630   2764.06      2787.59585   1826.35367  0.000361846 
  72.04130   2359.51      2318.65484   1826.48654  0.0004239 
  72.11630   2099.61      2078.84703   1826.61444  0.00047631 
  72.19130   2005.81      1975.28673   1826.73739  0.000498469 
  72.26630   1942.52      1932.12255   1826.8554   0.000514889 
  72.34130   1928.85      1911.78242   1826.96848  0.000518412 
  72.41630   1913.25      1900.79552   1827.07666  0.000522688 
  72.49130   1896.15      1895.61367   1827.17997  0.000527501 
  72.56630   1971.27      1897.3431    1827.27841  0.000507264 
  72.64130   1912.15      1912.75138   1827.37202  0.000522927 
  72.71630   1937.35      1957.27563   1827.46082  0.00051606 
  72.79130   2004.26      2051.70277   1827.54483  0.000498914 
  72.86630   2140.17      2203.28775   1827.62408  0.000467292 
  72.94130   2321.44      2376.6924    1827.6986   0.000430791 
  73.01630   2404.76      2478.68387   1827.76841  0.000415814 
  73.09130   2399.58      2422.84713   1827.83354  0.000416663 
  73.16630   2195.24      2257.75214   1827.89403  0.000455597 
  73.24130   2055.43      2088.80021   1827.9499   0.000486449 
  73.31630   1955.8       1970.99699   1828.00118  0.000511402 
  73.39130   1900.94      1907.82938   1828.04792  0.00052605 
  73.46630   1844.97      1879.13418   1828.09014  0.000542093 
  73.54130   1839.31      1865.79835   1828.12788  0.000543611 
  73.61630   1860.73      1858.242     1828.16117  0.000537328 
  73.69130   1839.47      1853.20221   1828.19006  0.000543611 
  73.76630   1817.09      1849.67385   1828.21458  0.000550262 
  73.84130   1838.95      1847.17404   1828.23476  0.000543864 
  73.91630   1782.98      1845.35047   1828.25065  0.000560735 
  73.99130   1809.23      1843.96527   1828.26229  0.000552593 
  74.06630   1880.81      1842.88062   1828.26972  0.000531644 
  74.14130   1856.5       1842.01947   1828.27298  0.000538576 
  74.21630   1878.67      1841.33532   1828.27212  0.000532381 
  74.29130   1871.88      1840.79763   1828.26718  0.000534104 
  74.36630   1893.76      1840.38581   1828.25821  0.000527986 
  74.44130   1922.83      1840.08881   1828.24525  0.000520069 
  74.51630   1903.06      1839.89618   1828.22834  0.000525568 
  74.59130   1946.77      1839.81388   1828.20754  0.000513723 
  74.66630   1937.8       1839.87138   1828.1829   0.00051606 
  74.74130   1867.37      1840.17001   1828.15446  0.000535589 
  74.81630   1835.71      1840.96411   1828.12227  0.000544626 
  74.89130   1866.65      1842.68896   1828.08638  0.000535837 
  74.96630   1952.88      1845.72587   1828.04686  0.000512097 
  75.04130   1892.83      1849.83152   1828.00374  0.000528229 
  75.11630   1885.63      1853.56514   1827.95708  0.000530421 
  75.19130   1857.91      1854.60473   1827.90694  0.000538326 
  75.26630   1851.56      1852.54109   1827.85337  0.000540079 
  75.34130   1779.45      1849.59684   1827.79642  0.000562065 
  75.41630   1851.26      1847.6035    1827.73616  0.000540079 
  75.49130   1822.88      1847.13548   1827.67263  0.000548459 
  75.56630   1919.33      1847.99413   1827.6059   0.000521019 
  75.64130   1868.3       1849.83624   1827.53603  0.000535341 
  75.71630   1818.42      1852.52633   1827.46306  0.000550004 
  75.79130   1859.02      1856.19649   1827.38707  0.000537827 
  75.86630   1882.95      1861.37257   1827.30811  0.000531154 
  75.94130   1843.96      1869.61397   1827.22625  0.000542345 
  76.01630   1870.04      1885.48498   1827.14154  0.000534846 
  76.09130   1904.82      1919.89552   1827.05404  0.000525086 
  76.16630   1960.86      1990.9617    1826.96383  0.000510017 
  76.24130   2123.85      2113.90094   1826.87095  0.000470746 
  76.31630   2228.45      2278.15952   1826.77548  0.000448675 
  76.39130   2410.64      2427.23327   1826.67749  0.000414798 
  76.46630   2448.13      2482.11583   1826.57702  0.000408452 
  76.54130   2412.93      2467.38019   1826.47416  0.000414461 
  76.61630   2482.95      2521.04069   1826.36896  0.000402734 
  76.69130   2633.39      2731.55509   1826.26149  0.000379688 
  76.76630   2937.63      3044.84946   1826.15183  0.000340409 
  76.84130   3125.93      3245.93107   1826.04003  0.000319905 
  76.91630   3042.89      3118.61529   1825.92616  0.000328664 
  76.99130   2693.36      2753.52818   1825.8103   0.000371249 
  77.06630   2417.12      2380.38141   1825.6925   0.000413786 
  77.14130   2095.1       2119.25777   1825.57285  0.000477351 
  77.21630   1936.37      1977.98957   1825.4514   0.000516529 
  77.29130   1952.5       1913.80193   1825.32824  0.000512097 
  77.36630   1895.27      1885.70003   1825.20343  0.000527743 
  77.44130   1937.61      1871.51861   1825.07703  0.00051606 
  77.51630   1941.56      1862.67349   1824.94913  0.000515123 
  77.59130   1892.83      1856.35779   1824.81979  0.000528229 
  77.66630   1854.47      1851.57089   1824.68909  0.000539327 
  77.74130   1868.63      1847.83336   1824.55709  0.000535093 
  77.81630   1797.01      1844.85394   1824.42387  0.00055651 
  77.89130   1875.11      1842.43787   1824.2895   0.000533365 
  77.96630   1905.91      1840.44985   1824.15406  0.000524605 
  78.04130   1838.03      1838.79363   1824.01761  0.000544118 
  78.11630   1885.41      1837.37315   1823.88024  0.000530421 
  78.19130   1932.09      1836.18977   1823.74201  0.000517469 
  78.26630   1887.41      1835.17909   1823.60301  0.000529932 
  78.34130   1895.08      1834.31202   1823.46329  0.000527743 
  78.41630   1942.25      1833.57659   1823.32294  0.000514889 
  78.49130   1883.3       1832.93868   1823.18204  0.00053091 
  78.56630   1888.6       1832.3962    1823.04065  0.000529445 
  78.64130   1928.7       1831.94178   1822.89886  0.000518412 
  78.71630   1884.62      1831.5717    1822.75673  0.000530665 
  78.79130   1881.71      1831.28586   1822.61435  0.000531399 
  78.86630   1914.69      1831.08826   1822.47178  0.00052221 
  78.94130   1845.33      1830.98796   1822.32911  0.00054184 
  79.01630   1833.3       1831.00091   1822.18641  0.000545389 
  79.09130   1924.05      1831.15372   1822.04375  0.000519832 
  79.16630   1834         1831.49544   1821.90121  0.000545135 
  79.24130   1838.5       1832.13448   1821.75887  0.000543864 
  79.31630   1848.17      1833.38768   1821.6168   0.000541085 
  79.39130   1825.09      1836.14367   1821.47508  0.000547946 
  79.46630   1901.43      1842.38254   1821.33379  0.000525809 
  79.54130   1918.29      1855.04618   1821.193    0.000521257 
  79.61630   1865.64      1875.96506   1821.05278  0.000536085 
  79.69130   1904.52      1902.1135    1820.91321  0.000525086 
  79.76630   1929.05      1923.06297   1820.77438  0.000518412 
  79.84130   1880.96      1928.33886   1820.63635  0.000531644 
  79.91630   1982.62      1928.18746   1820.4992   0.000504307 
  79.99130   1941.34      1944.8563    1820.36301  0.000515123 
  80.06630   1962.11      1986.87051   1820.22785  0.000509557 
  80.14130   2048.69      2037.3801    1820.09379  0.00048817 
  80.21630   2110.22      2055.76556   1819.96092  0.000473825 
  80.29130   2115.12      2018.47492   1819.82931  0.000472795 
  80.36630   2026.86      1954.58785   1819.69904  0.000493388 
  80.44130   1903.14      1898.1891    1819.57018  0.000525568 
  80.51630   1800.42      1862.12737   1819.4428   0.000555461 
  80.59130   1848.09      1843.79176   1819.31698  0.000541085 
  80.66630   1894.84      1835.63668   1819.19279  0.000527743 
  80.74130   1840.98      1831.92194   1819.07032  0.000543104 
  80.81630   1888.28      1829.88633   1818.94963  0.000529688 
  80.89130   1912.9       1828.56048   1818.8308   0.000522688 
  80.96630   1873.63      1827.62518   1818.7139   0.000533611 
  81.04130   1772.52      1826.96165   1818.59901  0.000564204 
  81.11630   1860.02      1826.51581   1818.48619  0.000537578 
  81.19130   1851.35      1826.26677   1818.37553  0.000540079 
  81.26630   1837.62      1826.22815   1818.2671   0.000544118 
  81.34130   1849.76      1826.49081   1818.16097  0.000540581 
  81.41630   1900.9       1827.37905   1818.0572   0.00052605 
  81.49130   1897.43      1829.8101    1817.95589  0.000527017 
  81.56630   1885.45      1835.67461   1817.85708  0.000530421 
  81.64130   1843.67      1847.36795   1817.76087  0.000542345 
  81.71630   1888.75      1865.49864   1817.66731  0.000529445 
  81.79130   1892.77      1885.46801   1817.57649  0.000528229 
  81.86630   1876.73      1895.73671   1817.48846  0.000532872 
  81.94130   1893.11      1887.1538    1817.40331  0.000528229 
  82.01630   1874.51      1867.48663   1817.3211   0.000533365 
  82.09130   1833.51      1848.79263   1817.2419   0.000545389 
  82.16630   1874.85      1836.38094   1817.16577  0.000533365 
  82.24130   1838.33      1830.03063   1817.0928   0.000543864 
  82.31630   1830.14      1827.40797   1817.02304  0.00054641 
  82.39130   1847.49      1826.54826   1816.95657  0.000541336 
  82.46630   1874.79      1826.4917    1816.89345  0.000533365 
  82.54130   1782.16      1826.97801   1816.83375  0.000561001 
  82.61630   1785.31      1828.22193   1816.77754  0.000560204 
  82.69130   1791.15      1831.18788   1816.72488  0.000558353 
  82.76630   1871.93      1838.33382   1816.67584  0.000534104 
  82.84130   1846.85      1853.89781   1816.63048  0.000541336 
  82.91630   1887.34      1881.65337   1816.58887  0.000529932 
  82.99130   1892.44      1919.3063    1816.55107  0.000528471 
  83.06630   1898.48      1952.40455   1816.51715  0.000526775 
  83.14130   1922.7       1956.863     1816.48717  0.000520069 
  83.21630   1896.38      1928.53866   1816.46119  0.000527259 
  83.29130   1850.24      1890.29416   1816.43928  0.000540581 
  83.36630   1858.51      1859.82706   1816.42149  0.000538076 
  83.44130   1859.52      1841.80636   1816.40789  0.000537827 
  83.51630   1814.09      1833.28606   1816.39855  0.000551296 
  83.59130   1879.46      1829.79408   1816.39351  0.000532135 
  83.66630   1865.31      1828.41461   1816.39283  0.000536085 
  83.74130   1837.88      1827.88133   1816.39659  0.000544118 
  83.81630   1784.41      1827.76787   1816.40483  0.00056047 
  83.89130   1812.01      1827.94376   1816.41762  0.000551814 
  83.96630   1792.77      1828.36907   1816.435    0.000557825 
  84.04130   1897.23      1829.0391    1816.45705  0.000527017 
  84.11630   1917.93      1829.97241   1816.48381  0.000521495 
  84.19130   1817.76      1831.21027   1816.51533  0.000550004 
  84.26630   1810.71      1832.82098   1816.55169  0.000552333 
  84.34130   1853.22      1834.9112    1816.59291  0.000539577 
  84.41630   1821.07      1837.64297   1816.63908  0.000549231 
  84.49130   1786.91      1841.27683   1816.69022  0.000559674 
  84.56630   1893.42      1846.30392   1816.7464   0.000528229 
  84.64130   1886.4       1853.95746   1816.80767  0.000530176 
  84.71630   1873.41      1867.93896   1816.87408  0.000533858 
  84.79130   1867.48      1898.47771   1816.94568  0.000535589 
  84.86630   1935.97      1967.05615   1817.02252  0.000516529 
  84.94130   2072.43      2102.30197   1817.10464  0.000482609 
  85.01630   2365.69      2314.98695   1817.19211  0.000422681 
  85.09130   2487.63      2557.7323    1817.28495  0.000401927 
  85.16630   2652.86      2698.19744   1817.38323  0.000376892 
  85.24130   2602.38      2614.04823   1817.48698  0.000384317 
  85.31630   2386.65      2383.96185   1817.59625  0.000419055 
  85.39130   2161.43      2156.51968   1817.7111   0.00046268 
  85.46630   1995.55      2001.29877   1817.83155  0.00050115 
  85.54130   1911.97      1919.20194   1817.95765  0.000522927 
  85.61630   1960.17      1883.10051   1818.08946  0.000510248 
  85.69130   1887.34      1868.60245   1818.227    0.000529932 
  85.76630   1833.45      1863.04511   1818.37032  0.000545389 
  85.84130   1854.92      1861.98992   1818.51946  0.000539076 
  85.91630   1865.01      1865.26811   1818.67446  0.000536085 
  85.99130   1886.41      1876.61293   1818.83536  0.000530176 
  86.06630   1882.35      1906.25393   1819.0022   0.000531154 
  86.14130   1965.01      1971.86188   1819.17501  0.000508867 
  86.21630   2070.64      2089.008     1819.35383  0.000483033 
  86.29130   2210.13      2247.80776   1819.53869  0.000452501 
  86.36630   2296.79      2387.14389   1819.72964  0.000435478 
  86.44130   2362.64      2405.45713   1819.92671  0.000423203 
  86.51630   2305.81      2288.5818    1820.12992  0.000433666 
  86.59130   2084.68      2136.43477   1820.33932  0.000479654 
  86.66630   1994.14      2023.31983   1820.55493  0.000501375 
  86.74130   1952.77      1964.22354   1820.77678  0.000512097 
  86.81630   1903.11      1936.65001   1821.00491  0.000525568 
  86.89130   1856.74      1913.43607   1821.23935  0.000538576 
  86.96630   1871.74      1888.81275   1821.48012  0.000534351 
  87.04130   1815.85      1868.11919   1821.72726  0.000550778 
  87.11630   1878.79      1854.24595   1821.98078  0.000532381 
  87.19130   1866.59      1846.45449   1822.24072  0.000535837 
  87.26630   1842.04      1842.47429   1822.50711  0.000542851 
  87.34130   1830.7       1840.41162   1822.77996  0.000546154 
  87.41630   1816.97      1839.26799   1823.0593   0.000550262 
  87.49130   1822.88      1838.64026   1823.34516  0.000548459 
  87.56630   1803.51      1838.38083   1823.63756  0.000554416 
  87.64130   1786.08      1838.43522   1823.93651  0.000559939 
  87.71630   1819.9       1838.79183   1824.24205  0.000549488 
  87.79130   1828.53      1839.47538   1824.55419  0.000546921 
  87.86630   1826.14      1840.57175   1824.87294  0.000547689 
  87.94130   1829.83      1842.34102   1825.19834  0.00054641 
  88.01630   1817.71      1845.58739   1825.53039  0.000550262 
  88.09130   1844.95      1852.45022   1825.86912  0.000542093 
  88.16630   1856.51      1867.24762   1826.21454  0.000538576 
  88.24130   1912.75      1895.19517   1826.56666  0.000522927 
  88.31630   1945.01      1937.34389   1826.9255   0.000514189 
  88.39130   2012.38      1982.99618   1827.29108  0.000496914 
  88.46630   1934.65      2005.63346   1827.6634   0.000516999 
  88.54130   1856.95      1985.60497   1828.04248  0.000538576 
  88.61630   1850.06      1942.15695   1828.42834  0.000540581 
  88.69130   1872.18      1902.02672   1828.82097  0.000534104 
  88.76630   1783.43      1876.19189   1829.2204   0.000560735 
  88.84130   1841.21      1863.78695   1829.62663  0.000543104 
  88.91630   1816.65      1859.68668   1830.03967  0.00055052 
  88.99130   1818.92      1859.70457   1830.45952  0.000549746 
  89.06630   1827.02      1861.86182   1830.8862   0.000547433 
  89.14130   1824.83      1865.74132   1831.31971  0.000547946 
  89.21630   1838.51      1872.09036   1831.76005  0.000543864 
  89.29130   1888.31      1883.51934   1832.20723  0.000529688 
  89.36630   1884.62      1906.00307   1832.66126  0.000530665 
  89.44130   1849.91      1948.85815   1833.12213  0.000540581 
  89.51630   1999.62      2019.30997   1833.58985  0.00050003 
  89.59130   2053.57      2111.74617   1834.06442  0.000486878 
  89.66630   2139.49      2199.24482   1834.54584  0.000467495 
  89.74130   2164.49      2252.85133   1835.03411  0.000462084 
  89.81630   2289.62      2313.95607   1835.52924  0.000436753 
  89.89130   2365.96      2473.47479   1836.0312   0.000422681 
  89.96630   2730.55      2763.74557   1836.54002  0.000366292 
  90.04130   2914.92      3090.61956   1837.05568  0.000343063 
  90.11630   3031.43      3221.30993   1837.57817  0.000329858 
  90.19130   2840.19      3011.88248   1838.1075   0.000352134 
  90.26630   2471.64      2637.63952   1838.64366  0.000404518 
  90.34130   2264.77      2304.66316   1839.18665  0.000441539 
  90.41630   2126.51      2089.29962   1839.73644  0.000470338 
  90.49130   1961.72      1977.95073   1840.29305  0.000509787 
  90.56630   1908.06      1927.60983   1840.85646  0.000524125 
  90.64130   1889.25      1904.64574   1841.42666  0.000529201 
  90.71630   1900.02      1892.48002   1842.00364  0.000526291 
  90.79130   1879.84      1884.92373   1842.5874   0.00053189 
  90.86630   1824.97      1879.88139   1843.17791  0.000547946 
  90.94130   1861.58      1876.54039   1843.77518  0.000537079 
  91.01630   1870.03      1874.51101   1844.37918  0.000534846 
  91.09130   1836.67      1873.61555   1844.98991  0.000544372 
  91.16630   1911.23      1873.88564   1845.60735  0.000523166 
  91.24130   1857.52      1875.79062   1846.23148  0.000538326 
  91.31630   1936.38      1880.99242   1846.8623   0.000516529 
  91.39130   1890.99      1893.80706   1847.49978  0.000528714 
  91.46630   1925.92      1922.12494   1848.14391  0.000519121 
  91.54130   1899.06      1974.18669   1848.79467  0.000526533 
  91.61630   2039.16      2048.78248   1849.45204  0.000490334 
  91.69130   2125.78      2122.4354    1850.11602  0.000470338 
  91.76630   2082.73      2146.51951   1850.78657  0.000480075 
  91.84130   2074.43      2098.62941   1851.46368  0.000481974 
  91.91630   2017.27      2020.58092   1852.14732  0.000495808 
  91.99130   1980.58      1953.6227    1852.83749  0.000504987 
  92.06630   1955.21      1911.5412    1853.53415  0.000511402 
  92.14130   1904.92      1890.55871   1854.23728  0.000524846 
  92.21630   1889.19      1881.75962   1854.94687  0.000529445 
  92.29130   1877.18      1878.53058   1855.66289  0.000532626 
  92.36630   1866.54      1877.78057   1856.38531  0.000535837 
  92.44130   1878.81      1878.62296   1857.11411  0.000532135 
  92.51630   1896.04      1881.52814   1857.84927  0.000527501 
  92.59130   1886.67      1888.7158    1858.59075  0.000529932 
  92.66630   1895.45      1905.12641   1859.33855  0.000527501 
  92.74130   1961.05      1937.65892   1860.09262  0.000510017 
  92.81630   2020.53      1989.74646   1860.85295  0.000494926 
  92.89130   2076.5       2051.89271   1861.6195   0.000481551 
  92.96630   2124.72      2093.40634   1862.39224  0.000470746 
  93.04130   2068.51      2080.02047   1863.17116  0.000483458 
  93.11630   1993.82      2026.07892   1863.95621  0.000501599 
  93.19130   2010.88      1970.53718   1864.74737  0.000497358 
  93.26630   1952.33      1933.07326   1865.54462  0.000512097 
  93.34130   1981.1       1914.0774    1866.34791  0.00050476 
  93.41630   1924.51      1904.52806   1867.15722  0.000519595 
  93.49130   1906.32      1897.08316   1867.97252  0.000524605 
  93.56630   1903.6       1890.63829   1868.79377  0.000525327 
  93.64130   1916.56      1885.97962   1869.62095  0.000521733 
  93.71630   1873.76      1883.25972   1870.45402  0.000533611 
  93.79130   1912.13      1882.02951   1871.29295  0.000522927 
  93.86630   1914.94      1881.68748   1872.1377   0.00052221 
  93.94130   1898.28      1881.81176   1872.98825  0.000526775 
  94.01630   1923.51      1882.19439   1873.84455  0.000519832 
  94.09130   1957.07      1882.75152   1874.70657  0.00051094 
  94.16630   1953.84      1883.45219   1875.57428  0.000511865 
  94.24130   1962.43      1884.28842   1876.44764  0.000509557 
  94.31630   1942.96      1885.2679    1877.32662  0.000514656 
  94.39130   1995.48      1886.41829   1878.21117  0.00050115 
  94.46630   1976.74      1887.81274   1879.10127  0.000505896 
  94.54130   1949.78      1889.66403   1879.99688  0.000512793 
  94.61630   1938.14      1892.58347   1880.89796  0.00051606 
  94.69130   1922.36      1898.02013   1881.80447  0.000520306 
  94.76630   1938.96      1908.41707   1882.71637  0.000515825 
  94.84130   2030.93      1926.0165    1883.63363  0.000492294 
  94.91630   2031.84      1949.83074   1884.55621  0.000492076 
  94.99130   2049         1971.91572   1885.48407  0.000487954 
  95.06630   2026.07      1977.50769   1886.41717  0.000493608 
  95.14130   2067.15      1962.24352   1887.35547  0.000483671 
  95.21630   2040.95      1939.66861   1888.29893  0.0004899 
  95.29130   2023.88      1921.15743   1889.24752  0.000494047 
  95.36630   1940.09      1910.06736   1890.20119  0.000515357 
  95.44130   1942.75      1905.02306   1891.15991  0.000514656 
  95.51630   1993.84      1903.419     1892.12363  0.000501599 
  95.59130   1933.73      1903.39635   1893.09231  0.000517234 
  95.66630   2017.69      1904.09998   1894.06591  0.000495588 
  95.74130   1923.95      1905.293     1895.04439  0.000519832 
  95.81630   1867.04      1907.13029   1896.02772  0.000535589 
  95.89130   1880.97      1910.27197   1897.01584  0.000531644 
  95.96630   1877.41      1916.11892   1898.00872  0.000532626 
  96.04130   1918.99      1926.5208    1899.00632  0.000521019 
  96.11630   2014.92      1942.23642   1900.0086   0.00049625 
  96.19130   1960.48      1960.38689   1901.01551  0.000510017 
  96.26630   1944.43      1972.27685   1902.02701  0.000514189 
  96.34130   1942.76      1968.79677   1903.04306  0.000514656 
  96.41630   1969.68      1954.41666   1904.06361  0.000507721 
  96.49130   1997.4       1939.58767   1905.08864  0.000500702 
  96.56630   1981.1       1929.48275   1906.11809  0.00050476 
  96.64130   1914.37      1924.51961   1907.15192  0.000522449 
  96.71630   1924.09      1923.05061   1908.19009  0.000519832 
  96.79130   1917.55      1923.3792    1909.23255  0.000521495 
  96.86630   1958.12      1924.53786   1910.27928  0.000510709 
  96.94130   1994.1       1926.13764   1911.33021  0.000501375 
  97.01630   2003.5       1928.06319   1912.38532  0.000499137 
  97.09130   1925.21      1930.30032   1913.44455  0.000519358 
  97.16630   1925.6       1932.87728   1914.50787  0.000519358 
  97.24130   1951.76      1935.85084   1915.57523  0.000512329 
  97.31630   1945.04      1939.30948   1916.6466   0.000514189 
  97.39130   2002.07      1943.38275   1917.72192  0.000499583 
  97.46630   1944.49      1948.25841   1918.80117  0.000514189 
  97.54130   1978.72      1954.21172   1919.88428  0.000505441 
  97.61630   2016.35      1961.66059   1920.97123  0.000496029 
  97.69130   1951.28      1971.30469   1922.06197  0.000512561 
  97.76630   1939.21      1984.59575   1923.15646  0.000515591 
  97.84130   1969.09      2005.35441   1924.25466  0.00050795 
  97.91630   2063.87      2044.13673   1925.35652  0.000484523 
  97.99130   2114.55      2125.67921   1926.46201  0.000473001 
  98.06630   2229.5       2292.08301   1927.57108  0.000448485 
  98.14130   2549.49      2584.22117   1928.68369  0.000392274 
  98.21630   2997.2       2991.96037   1929.7998   0.000333604 
  98.29130   3375.96      3389.14767   1930.91937  0.000296243 
  98.36630   3468.55      3517.45304   1932.04236  0.000288348 
  98.44130   3212.2       3258.90902   1933.16873  0.000311272 
  98.51630   2811.63      2835.41161   1934.29844  0.00035573 
  98.59130   2385.38      2466.18864   1935.43144  0.000419226 
  98.66630   2176.72      2226.41669   1936.5677   0.000459315 
  98.74130   2102.43      2099.78188   1937.70718  0.000475687 
  98.81630   2046.19      2040.69289   1938.84984  0.000488818 
  98.89130   2005.3       2012.98358   1939.99563  0.000498691 
  98.96630   2013.55      1998.14033   1941.14453  0.000496693 
  99.04130   2024.47      1988.89419   1942.29649  0.000494047 
  99.11630   1999.78      1982.66483   1943.45146  0.00050003 
  99.19130   2009.68      1978.44932   1944.60943  0.00049758 
  99.26630   1972.27      1975.81537   1945.77033  0.000507036 
  99.34130   1932.55      1974.60242   1946.93415  0.000517469 
  99.41630   1963.34      1974.72945   1948.10084  0.000509327 
  99.49130   1900.14      1975.99464   1949.27036  0.000526291 
  99.56630   1955.09      1977.98184   1950.44268  0.000511402 
  99.64130   1930.69      1980.57127   1951.61775  0.000517941 
  99.71630   2006.04      1985.4446    1952.79556  0.000498469 
  99.79130   1993.44      1995.3555    1953.97605  0.000501599 
  99.86630   1973.29      2011.0009    1955.15919  0.000506807 
  99.94130   2015.3       2028.24302   1956.34495  0.00049625 
  100.01600  2022.66      2036.73305   1957.52854  0.000494486 
  100.09100  1962.11      2028.91282   1958.71942  0.000509557 
  100.16600  1949.03      2011.96584   1959.91282  0.000513025 
  100.24100  1878.08      1996.05657   1961.1087   0.000532381 
  100.31600  1928.37      1985.42758   1962.30703  0.000518648 
  100.39100  2017.63      1979.96606   1963.50777  0.000495588 
  100.46600  1991.59      1977.84849   1964.7109   0.000502049 
  100.54100  1960.96      1977.40148   1965.91637  0.000510017 
  100.61600  1983.22      1977.68815   1967.12417  0.000504307 
  100.69100  2009.62      1978.31758   1968.33426  0.00049758 
  100.76600  1951.61      1979.14896   1969.5466   0.000512329 
  100.84100  1911.05      1980.13003   1970.76118  0.000523166 
  100.91600  1974.89      1981.23957   1971.97795  0.000506351 
  100.99100  1960.62      1982.47242   1973.19689  0.000510017 
  101.06600  1939.22      1983.84023   1974.41798  0.000515591 
  101.14100  1979.69      1985.38987   1975.64117  0.000505214 
  101.21600  1914.03      1987.26265   1976.86645  0.000522449 
  101.29100  1921.5       1989.81786   1978.09379  0.000520544 
  101.36600  1941.71      1993.75537   1979.32316  0.000515123 
  101.44100  1916.2       1999.97533   1980.55454  0.000521972 
  101.51600  1977.88      2008.87909   1981.78789  0.000505668 
  101.59100  1944.08      2019.20476   1983.0232   0.000514422 
  101.66600  1982.63      2026.8987    1984.26044  0.000504307 
  101.74100  1999.58      2027.1639    1985.49959  0.00050003 
  101.81600  1988.68      2021.49905   1986.74061  0.00050295 
  101.89100  1995.44      2015.19395   1987.9835   0.00050115 
  101.96600  2035.15      2011.21457   1989.22823  0.000491422 
  102.04100  1963.89      2010.10291   1990.47477  0.000509097 
  102.11600  1900.49      2011.24065   1991.72311  0.000526291 
  102.19100  1933.97      2013.89009   1992.97322  0.000516999 
  102.26600  1942.19      2017.66716   1994.22508  0.000514889 
  102.34100  2003.22      2022.76837   1995.47868  0.000499137 
  102.41600  2008.55      2030.01547   1996.734    0.000497802 
  102.49100  2061.4       2041.86484   1997.99101  0.000485164 
  102.56600  2001.35      2064.12781   1999.24971  0.000499583 
  102.64100  2012.53      2107.18794   2000.51007  0.000496914 
  102.71600  2124.2       2182.81533   2001.77207  0.000470746 
  102.79100  2227.52      2293.55351   2003.03571  0.000448865 
  102.86600  2335.72      2417.29866   2004.30096  0.000428121 
  102.94100  2381.37      2496.20299   2005.56782  0.000419914 
  103.01600  2402.23      2482.60751   2006.83627  0.000416323 
  103.09100  2345.28      2425.07509   2008.10629  0.000426355 
  103.16600  2409.88      2401.25062   2009.37787  0.000414967 
  103.24100  2432.42      2437.66587   2010.65101  0.000411106 
  103.31600  2492.06      2499.20746   2011.92569  0.000401283 
  103.39100  2527.86      2504.7581    2013.20189  0.000395557 
  103.46600  2420.18      2417.99628   2014.47962  0.000413114 
  103.54100  2275.65      2294.69894   2015.75886  0.000439504 
  103.61600  2190.96      2189.15566   2017.0396   0.000456376 
  103.69100  2110.4       2119.70373   2018.32184  0.000473825 
  103.76600  2052.49      2081.88057   2019.60557  0.000487308 
  103.84100  2053.4       2063.5986    2020.89078  0.000487093 
  103.91600  2031.4       2054.90242   2022.17746  0.000492294 
  103.99100  2096.69      2050.41165   2023.46562  0.000476934 
  104.06600  2066.38      2047.87287   2024.75525  0.000483884 
  104.14100  2021.26      2046.43315   2026.04634  0.000494706 
  104.21600  2047.52      2045.73845   2027.33889  0.000488386 
  104.29100  2022.92      2045.61115   2028.6329   0.000494266 
  104.36600  2049.94      2045.95743   2029.92837  0.000487739 
  104.44100  2010.01      2046.75181   2031.22529  0.00049758 
  104.51600  1997.13      2048.07815   2032.52368  0.000500702 
  104.59100  1968.82      2050.27355   2033.82352  0.00050795 
  104.66600  1961.61      2054.21195   2035.12482  0.000509787 
  104.74100  1975.08      2061.5464    2036.42758  0.000506351 
  104.81600  1968.09      2074.31739   2037.73181  0.000508179 
  104.89100  2066.61      2093.33576   2039.03751  0.000483884 
  104.96600  2138.2       2115.578     2040.34468  0.000467697 
  105.04100  2092.64      2131.58781   2041.65334  0.000477769 
  105.11600  2136.57      2129.89047   2042.96347  0.000468102 
  105.19100  2059.1       2113.29878   2044.2751   0.000485591 
  105.26600  2118.12      2094.19454   2045.58822  0.000472179 
  105.34100  2053.13      2079.88669   2046.90286  0.000487093 
  105.41600  2116.86      2071.90537   2048.21901  0.000472384 
  105.49100  2105.66      2068.83321   2049.53668  0.000474858 
  105.56600  2061.29      2068.67912   2050.85589  0.000485164 
  105.64100  1999.28      2070.10109   2052.17665  0.000500254 
  105.71600  2056.6       2072.55435   2053.49896  0.000486234 
  105.79100  2059.34      2076.11407   2054.82285  0.000485591 
  105.86600  2125.03      2081.56061   2056.14833  0.000470542 
  105.94100  2173.67      2090.89399   2057.4754   0.000460103 
  106.01600  2128.57      2107.83764   2058.80408  0.000469726 
  106.09100  2142.21      2137.05565   2060.1344   0.000466889 
  106.16600  2175.25      2180.86328   2061.46636  0.000459709 
  106.24100  2269.62      2234.0408    2062.79998  0.000440612 
  106.31600  2335.98      2278.92415   2064.13528  0.000428121 
  106.39100  2338.44      2294.69299   2065.47228  0.00042759 
  106.46600  2402.52      2293.51951   2066.811    0.000416153 
  106.54100  2387.11      2311.37999   2068.15146  0.000418883 
  106.61600  2414.3       2365.91195   2069.49368  0.000414123 
  106.69100  2498.66      2440.96608   2070.83767  0.00040016 
  106.76600  2569.41      2483.36795   2072.18347  0.000389184 
  106.84100  2421.66      2444.38705   2073.53109  0.000412946 
  106.91600  2357.86      2350.30087   2074.88056  0.000424075 
  106.99100  2214.36      2254.8061    2076.23191  0.00045154 
  107.06600  2259.12      2184.5651    2077.58515  0.000442654 
  107.14100  2244.41      2142.74477   2078.94032  0.000445461 
  107.21600  2150.49      2121.45966   2080.29743  0.000465078 
  107.29100  2214.51      2111.51      2081.65652  0.00045154 
  107.36600  2166.4       2106.83284   2083.01762  0.000461687 
  107.44100  2206.35      2104.49897   2084.38075  0.000453272 
  107.51600  2152.87      2103.37594   2085.74594  0.000464477 
  107.59100  2153.61      2102.9983    2087.11323  0.000464277 
  107.66600  2153.17      2103.16907   2088.48264  0.000464477 
  107.74100  2087.14      2103.79363   2089.8542   0.000479024 
  107.81600  2202.04      2104.84345   2091.22795  0.000454045 
  107.89100  2199.47      2106.37599   2092.60391  0.000454626 
  107.96600  2175.86      2108.63797   2093.98213  0.000459512 
  108.04100  2146.72      2112.31894   2095.36264  0.000465881 
  108.11600  2202.69      2118.92398   2096.74546  0.000454045 
  108.19100  2171.65      2130.8653    2098.13064  0.000460498 
  108.26600  2147.48      2150.48839   2099.51822  0.00046568 
  108.34100  2207.25      2177.64785   2100.90822  0.000453079 
  108.41600  2255.98      2206.36945   2102.30068  0.000443213 
  108.49100  2279.21      2222.45029   2103.69565  0.000438768 
  108.56600  2254.51      2213.88422   2105.09317  0.000443587 
  108.64100  2187.75      2189.11691   2106.49326  0.000457157 
  108.71600  2167.38      2163.54296   2107.89597  0.00046129 
  108.79100  2180.82      2144.8512    2109.30134  0.000458528 
  108.86600  2183.05      2134.14611   2110.70942  0.000458136 
  108.94100  2130.65      2129.3821    2112.12023  0.000469319 
  109.01600  2187.7       2128.04956   2113.53383  0.000457157 
  109.09100  2176.31      2128.47192   2114.95026  0.000459512 
  109.16600  2166.43      2129.90528   2116.36956  0.000461687 
  109.24100  2128.14      2132.27684   2117.79178  0.00046993 
  109.31600  2249.84      2136.15216   2119.21695  0.000444523 
  109.39100  2144.63      2143.04488   2120.64512  0.000466284 
  109.46600  2154.02      2155.68481   2122.07635  0.000464277 
  109.54100  2134.32      2177.3291    2123.51067  0.000468507 
  109.61600  2205.35      2209.32581   2124.94813  0.000453465 
  109.69100  2242.05      2247.26434   2126.38878  0.000446026 
  109.76600  2340.57      2276.79325   2127.83266  0.000427236 
  109.84100  2310.22      2278.07666   2129.27983  0.000432945 
  109.91600  2243.01      2251.15943   2130.73033  0.000445838 
  109.99100  2173.32      2215.88643   2132.18421  0.000460103 
  110.06600  2142.73      2186.56181   2133.64152  0.000466687 
  110.14100  2199.23      2167.55678   2135.10231  0.000454626 
  110.21600  2214.04      2157.49427   2136.56663  0.000451732 
  110.29100  2192.8       2153.09268   2138.03453  0.000455986 
  110.36600  2212.58      2151.59074   2139.50606  0.000451924 
  110.44100  2201.1       2151.41541   2140.98128  0.000454239 
  110.51600  2163.88      2151.86796   2142.46023  0.000462084 
  110.59100  2180.3       2152.671     2143.94297  0.000458725 
  110.66600  2159.89      2153.7115    2145.42955  0.000463079 
  110.74100  2200.77      2154.93549   2146.92003  0.000454432 
  110.81600  2228.87      2156.31438   2148.41445  0.000448675 
  110.89100  2179.98      2157.83195   2149.91287  0.000458725 
  110.96600  2243.33      2159.45347   2151.41535  0.000445838 
  111.04100  2220.47      2161.26079   2152.92194  0.000450391 
  111.11600  2212.93      2163.23662   2154.43269  0.000451924 
  111.19100  2190.16      2165.41797   2155.94766  0.000456571 
  111.26600  2175.07      2167.86951   2157.46691  0.000459709 
  111.34100  2233.3       2170.71883   2158.99049  0.000447726 
  111.41600  2216.72      2174.26328   2160.51845  0.000451156 
  111.49100  2204.22      2179.2385    2162.05086  0.000453658 
  111.56600  2189.25      2187.29924   2163.58777  0.000456766 
  111.64100  2138.37      2201.44531   2165.12923  0.000467697 
  111.71600  2220.01      2225.54843   2166.67531  0.000450391 
  111.79100  2187.97      2262.04309   2168.22606  0.000456961 
  111.86600  2312.16      2307.90059   2169.78153  0.000432405 
  111.94100  2407.2       2349.74073   2171.34179  0.000415475 
  112.01600  2303.28      2363.79806   2172.9069   0.000434209 
  112.09100  2471.79      2340.02393   2174.4769   0.000404518 
  112.16600  2413.77      2297.92119   2176.05186  0.000414292 
  112.24100  2238.91      2258.47601   2177.63184  0.000446592 
  112.31600  2211.35      2230.56906   2179.2169   0.000452309 
  112.39100  2276.36      2214.6307    2180.80709  0.00043932 
  112.46600  2289.19      2207.32304   2182.40247  0.000436753 
  112.54100  2275.29      2205.01366   2184.0031   0.000439504 
  112.61600  2268.22      2205.34127   2185.60904  0.000440797 
  112.69100  2244.91      2207.2836    2187.22034  0.000445461 
  112.76600  2327.56      2210.81174   2188.83708  0.00042972 
  112.84100  2276.85      2216.92964   2190.45929  0.000439136 
  112.91600  2257.5       2228.05271   2192.08705  0.000443027 
  112.99100  2362.88      2248.29537   2193.72041  0.000423203 
  113.06600  2325.94      2282.33306   2195.35944  0.000429898 
  113.14100  2324.77      2331.99714   2197.00418  0.000430076 
  113.21600  2433.28      2391.10784   2198.65469  0.000410939 
  113.29100  2474.75      2439.71264   2200.31105  0.00040403 
  113.36600  2523.16      2448.56913   2201.97329  0.000396345 
  113.44100  2424.23      2413.65121   2203.64149  0.000412443 
  113.51600  2345.54      2363.36266   2205.3157   0.000426355 
  113.59100  2306.92      2321.56277   2206.99597  0.000433486 
  113.66600  2305.85      2296.10687   2208.68237  0.000433666 
  113.74100  2306.45      2283.26354   2210.37495  0.000433486 
  113.81600  2339.48      2273.98859   2212.07377  0.000427413 
  113.89100  2315.13      2263.25992   2213.77889  0.000431866 
  113.96600  2322.94      2252.56863   2215.49036  0.000430433 
  114.04100  2279.43      2244.12753   2217.20824  0.000438768 
  114.11600  2329.74      2238.68693   2218.93259  0.000429186 
  114.19100  2284.19      2235.92206   2220.66346  0.000437851 
  114.26600  2237.21      2235.01548   2222.4009   0.000446969 
  114.34100  2356.61      2235.20272   2224.14498  0.000424425 
  114.41600  2306.5       2235.98701   2225.89575  0.000433486 
  114.49100  2276.76      2237.1134    2227.65326  0.000439136 
  114.56600  2290.11      2238.46748   2229.41757  0.000436571 
  114.64100  2249.44      2240.0017    2231.18873  0.000444523 
  114.71600  2293.96      2241.69672   2232.96679  0.000435842 
  114.79100  2169.72      2243.55161   2234.75181  0.000460894 
  114.86600  2234.31      2245.58532   2236.54384  0.000447537 
  114.94100  2256.26      2247.8552    2238.34294  0.000443213 
  115.01600  2291.98      2250.5111    2240.14914  0.000436388 
  115.09100  2234.89      2253.91031   2241.96251  0.000447537 
  115.16600  2287.52      2258.7775    2243.7831   0.000437119 
  115.24100  2309.68      2266.26402   2245.61095  0.000432945 
  115.31600  2336.44      2277.62159   2247.44612  0.000427944 
  115.39100  2330.81      2293.30276   2249.28865  0.000429008 
  115.46600  2275.69      2311.6294    2251.13859  0.000439504 
  115.54100  2292.36      2327.2793    2252.996    0.000436206 
  115.61600  2331.96      2332.14833   2254.86091  0.00042883 
  115.69100  2245.01      2324.09607   2256.73337  0.000445461 
  115.76600  2301.93      2310.23343   2258.61343  0.00043439 
  115.84100  2219.99      2297.46384   2260.50114  0.000450391 
  115.91600  2318.81      2288.73927   2262.39653  0.000431328 
  115.99100  2211.59      2284.28462   2264.29966  0.000452116 
  116.06600  2180.86      2283.03457   2266.21056  0.000458528 
  116.14100  2246.55      2283.77517   2268.12927  0.000445085 
  116.21600  2326.65      2285.6309    2270.05585  0.00042972 
  116.29100  2249.03      2288.16774   2271.99032  0.00044471 
  116.36600  2235.17      2291.24877   2273.93273  0.000447348 
  116.44100  2275.57      2294.91905   2275.88312  0.000439504 
  116.51600  2219.03      2299.38126   2277.84152  0.000450582 
  116.59100  2159.32      2304.98876   2279.80797  0.000463079 
  116.66600  2236.41      2312.24633   2281.78251  0.000447158 
  116.74100  2390.92      2321.77922   2283.76517  0.000418198 
  116.81600  2376.56      2334.43446   2285.75598  0.000420776 
  116.89100  2270.49      2351.75636   2287.75499  0.000440427 
  116.96600  2389.23      2377.12341   2289.76222  0.000418541 
  117.04100  2422.84      2418.00695   2291.7777   0.000412778 
  117.11600  2464.87      2486.1996    2293.80146  0.000405659 
  117.19100  2554.49      2590.74324   2295.83354  0.000391498 
  117.26600  2628.37      2727.00694   2297.87395  0.000380429 
  117.34100  2753.14      2864.85851   2299.92274  0.000363227 
  117.41600  2825.73      2941.78676   2301.97991  0.000353859 
  117.49100  2867.59      2904.6868    2304.0455   0.000348723 
  117.56600  2733.28      2782.00027   2306.11953  0.000365872 
  117.64100  2647.8       2641.5237    2308.20202  0.000377625 
  117.71600  2478.97      2524.99632   2310.293    0.000403381 
  117.79100  2384.85      2445.16079   2312.39248  0.000419398 
  117.86600  2390.14      2397.93671   2314.50049  0.000418369 
  117.94100  2316.48      2372.88514   2316.61703  0.000431686 
  118.01600  2291.8       2360.3207    2318.74213  0.000436388 
  118.09100  2355.19      2353.99719   2320.87579  0.000424599 
  118.16600  2280.75      2350.71695   2323.01804  0.000438401 
  118.24100  2255.85      2349.05812   2325.16889  0.000443213 
  118.31600  2352.71      2348.40646   2327.32835  0.000425125 
  118.39100  2289.42      2348.47036   2329.49642  0.000436753 
  118.46600  2328.24      2349.09183   2331.67311  0.000429542 
  118.54100  2379.28      2350.18579   2333.85843  0.000420258 
  118.61600  2347.67      2351.73361   2336.05239  0.000426003 
  118.69100  2369.33      2353.81762   2338.25499  0.000421987 
  118.76600  2365.12      2356.70458   2340.46623  0.000422855 
  118.84100  2367.32      2360.9594    2342.68611  0.000422334 
  118.91600  2485.78      2367.48568   2344.91463  0.000402249 
  118.99100  2403.69      2377.30138   2347.1518   0.000415984 
  119.06600  2424.1       2390.91618   2349.39759  0.000412443 
  119.14100  2349.76      2407.39286   2351.65202  0.000425651 
  119.21600  2344.24      2423.21747   2353.91507  0.000426531 
  119.29100  2416.83      2431.95271   2356.18673  0.000413786 
  119.36600  2466.55      2429.0978    2358.467    0.000405496 
  119.44100  2492.24      2418.23671   2360.75585  0.000401283 
  119.51600  2471.77      2405.99913   2363.05329  0.000404518 
  119.59100  2416.92      2396.3332    2365.35929  0.000413786 
  119.66600  2357.28      2390.46704   2367.67383  0.00042425 
  119.74100  2355.23      2388.03579   2369.9969   0.000424599 
  119.81600  2331.62      2388.06229   2372.32848  0.00042883 
  119.89100  2339.69      2389.63761   2374.66854  0.000427413 
  119.96600  2401.76      2392.21771   2377.01707  0.000416323 
  120.04100  2346.33      2395.66772   2379.37402  0.000426179 
  120.11600  2391.84      2400.29138   2381.73939  0.000418027 
  120.19100  2469.26      2406.94819   2384.11313  0.000405007 
  120.26600  2427.1       2417.48153   2386.49523  0.000411941 
  120.34100  2414.63      2434.44185   2388.88563  0.000414123 
  120.41600  2379.87      2460.52701   2391.28432  0.000420258 
  120.49100  2524.44      2496.78727   2393.69125  0.000396187 
  120.56600  2515.21      2540.144     2396.10638  0.000397611 
  120.64100  2597.8       2580.45991   2398.52967  0.00038492 
  120.71600  2598.77      2600.11727   2400.96109  0.000384769 
  120.79100  2527.24      2587.63962   2403.40059  0.000395715 
  120.86600  2454.63      2553.13611   2405.84811  0.000407463 
  120.94100  2498.65      2514.49974   2408.30362  0.00040016 
  121.01600  2386.91      2482.5201    2410.76706  0.000418883 
  121.09100  2423.56      2460.64469   2413.23839  0.000412611 
  121.16600  2421.55      2447.91013   2415.71754  0.000412946 
  121.24100  2330.04      2441.52084   2418.20446  0.000429186 
  121.31600  2344.71      2438.82848   2420.69909  0.000426531 
  121.39100  2377.86      2438.12376   2423.20137  0.000420603 
  121.46600  2370.39      2438.4962    2425.71125  0.000421813 
  121.54100  2393.71      2439.50539   2428.22865  0.000417686 
  121.61600  2379.92      2440.93532   2430.75351  0.000420258 
  121.69100  2364.96      2442.66243   2433.28577  0.000422855 
  121.76600  2287.23      2444.60558   2435.82534  0.000437119 
  121.84100  2376.72      2446.70937   2438.37216  0.000420776 
  121.91600  2406.25      2448.93765   2440.92616  0.000415644 
  121.99100  2340.53      2451.26763   2443.48726  0.000427236 
  122.06600  2379.21      2453.68524   2446.05537  0.000420258 
  122.14100  2391.11      2456.18038   2448.63043  0.000418198 
  122.21600  2443.78      2458.75357   2451.21234  0.000409278 
  122.29100  2497.42      2461.40435   2453.80102  0.00040048 
  122.36600  2506.35      2464.14191   2456.39638  0.000399042 
  122.44100  2568.62      2466.99098   2458.99834  0.000389338 
  122.51600  2425.12      2470.00905   2461.6068   0.000412276 
  122.59100  2538.38      2473.31524   2464.22168  0.000393989 
  122.66600  2549.51      2477.12098   2466.84286  0.000392274 
  122.74100  2542.9       2481.72962   2469.47027  0.000393208 
  122.81600  2564.23      2487.45729   2472.10379  0.000389953 
  122.89100  2565.19      2494.45049   2474.74333  0.000389799 
  122.96600  2538.97      2502.42818   2477.38878  0.000393832 
  123.04100  2457.1       2510.37414   2480.04003  0.00040697 
  123.11600  2472.78      2516.37122   2482.69699  0.000404355 
  123.19100  2447.45      2518.68904   2485.35953  0.000408617 
  123.26600  2478.95      2517.85734   2488.02754  0.000403381 
  123.34100  2495.23      2515.96604   2490.70092  0.000400801 
  123.41600  2500.69      2514.62347   2493.37953  0.00039984 
  123.49100  2453.18      2514.54504   2496.06328  0.000407627 
  123.56600  2446.8       2515.84676   2498.75203  0.000408617 
  123.64100  2513.08      2518.33932   2501.44566  0.000397928 
  123.71600  2436.67      2521.77131   2504.14405  0.00041044 
  123.79100  2498.76      2525.99639   2506.84707  0.00040016 
  123.86600  2492.58      2531.07919   2509.55459  0.000401122 
  123.94100  2482.77      2537.42212   2512.26649  0.000402734 
  124.01600  2505.71      2546.00353   2514.98262  0.000399042 
  124.09100  2510.67      2558.72751   2517.70285  0.000398246 
  124.16600  2597.97      2578.67161   2520.42705  0.00038492 
  124.24100  2538.6       2609.76817   2523.15509  0.000393989 
  124.31600  2642.31      2655.41327   2525.8868   0.000378507 
  124.39100  2678.07      2715.98407   2528.62207  0.000373404 
  124.46600  2766.41      2785.66034   2531.36073  0.000361434 
  124.54100  2871.04      2848.7979    2534.10265  0.000348333 
  124.61600  2771.3       2880.14166   2536.84768  0.000360885 
  124.69100  2736.89      2862.90517   2539.59566  0.000365312 
  124.76600  2787.32      2809.46035   2542.34645  0.000358701 
  124.84100  2614.6       2745.53548   2545.09989  0.000382515 
  124.91600  2609.65      2688.78803   2547.85582  0.000383264 
  124.99100  2632         2646.50599   2550.6141   0.000379984 
  125.06600  2518.54      2619.16192   2553.37456  0.000396977 
  125.14100  2543.48      2603.68886   2556.13704  0.000393208 
  125.21600  2479.67      2596.11866   2558.90137  0.000403219 
  125.29100  2565.07      2593.17565   2561.66741  0.000389799 
  125.36600  2503.51      2592.75272   2564.43497  0.00039952 
  125.44100  2550.87      2593.71222   2567.20391  0.000391963 
  125.51600  2523.41      2595.50899   2569.97403  0.000396345 
  125.59100  2519.42      2597.89691   2572.74519  0.000396977 
  125.66600  2566.92      2600.75302   2575.51721  0.000389645 
  125.74100  2576.07      2604.05778   2578.28991  0.000388112 
  125.81600  2676.38      2607.78827   2581.06312  0.000373693 
  125.89100  2718.75      2611.96227   2583.83668  0.000367839 
  125.96600  2637.56      2616.62402   2586.61039  0.000379097 
  126.04100  2693.86      2621.84791   2589.3841   0.000371249 
  126.11600  2723.56      2627.73463   2592.15761  0.000367135 
  126.19100  2713.45      2634.48714   2594.93076  0.000368546 
  126.26600  2695.71      2642.38402   2597.70335  0.000370963 
  126.34100  2777.31      2651.96642   2600.47522  0.000360063 
  126.41600  2751.94      2664.3233    2603.24617  0.000363365 
  126.49100  2719.11      2681.66337   2606.01604  0.000367698 
  126.56600  2748.78      2708.17316   2608.78463  0.000363781 
  126.64100  2783.97      2750.84415   2611.55176  0.000359245 
  126.71600  2819.32      2819.41778   2614.31725  0.000354659 
  126.79100  2958.69      2924.2786    2617.08091  0.000338035 
  126.86600  3103.23      3071.66578   2619.84256  0.000322206 
  126.94100  3320.26      3256.82623   2622.60202  0.000301199 
  127.01600  3548.22      3455.89936   2625.3591   0.000281802 
  127.09100  3552.55      3617.79271   2628.11361  0.000281519 
  127.16600  3733.57      3673.91165   2630.86537  0.000267866 
  127.24100  3680.03      3594.39415   2633.61419  0.000271766 
  127.31600  3435.37      3424.21227   2636.35988  0.00029111 
  127.39100  3281.59      3231.22908   2639.10228  0.000304679 
  127.46600  3081.46      3059.89519   2641.84118  0.000324532 
  127.54100  3036.4       2928.89422   2644.5764   0.00032938 
  127.61600  2971.55      2839.79969   2647.30776  0.000336548 
  127.69100  2932.31      2784.90459   2650.03508  0.000341038 
  127.76600  2933.73      2753.70367   2652.75817  0.000340912 
  127.84100  2918.39      2737.09101   2655.47686  0.000342682 
  127.91600  2740.35      2728.94246   2658.19095  0.000364894 
  127.99100  2728.79      2725.94921   2660.90028  0.000366432 
  128.06600  2658.86      2726.86906   2663.60466  0.000376161 
  128.14100  2653.2       2731.89748   2666.30392  0.000376892 
  128.21600  2798.49      2742.27284   2668.99787  0.000357346 
  128.29100  2792.74      2759.89297   2671.68635  0.000358022 
  128.36600  2818.6       2786.61772   2674.36919  0.000354793 
  128.44100  2899.34      2823.22273   2677.0462   0.000344849 
  128.51600  2934.54      2868.1255    2679.71723  0.000340786 
  128.59100  3083.01      2915.97995   2682.38211  0.000324415 
  128.66600  3042.16      2956.66475   2685.04067  0.000328664 
  128.74100  3030.27      2979.04649   2687.69274  0.000329978 
  128.81600  2992.59      2982.58908   2690.33818  0.000334215 
  128.89100  3006.79      2980.46808   2692.97682  0.000332632 
  128.96600  2936.18      2986.86146   2695.60851  0.000340535 
  129.04100  3011.62      3007.52774   2698.2331   0.000332026 
  129.11600  3093.8       3037.75671   2700.85044  0.00032325 
  129.19100  3152.12      3062.35042   2703.46038  0.000317289 
  129.26600  3155.96      3061.62588   2706.06279  0.000316837 
  129.34100  3116.91      3028.13933   2708.65752  0.000320822 
  129.41600  3080.03      2973.67079   2711.24445  0.000324649 
  129.49100  2974.66      2915.07405   2713.82344  0.000336178 
  129.56600  2894.93      2863.4395    2716.39438  0.00034549 
  129.64100  2888.79      2823.57017   2718.95713  0.000346133 
  129.71600  2829.74      2795.9539    2721.51159  0.000353327 
  129.79100  2812.17      2778.58952   2724.05764  0.000355596 
  129.86600  2852.07      2768.60036   2726.59517  0.000350685 
  129.94100  2881.52      2763.32041   2729.12409  0.000347036 
  130.01600  2809.98      2760.81338   2731.64431  0.000355864 
  130.09100  2722.84      2759.88289   2734.15572  0.000367275 
  130.16600  2802.96      2759.87076   2736.65826  0.000356806 
  130.24100  2743.67      2760.43772   2739.15183  0.000364476 
  130.31600  2770.31      2761.39787   2741.63638  0.000361022 
  130.39100  2864.29      2762.67994   2744.11184  0.000349114 
  130.46600  2797.12      2764.21892   2746.57814  0.000357481 
  130.54100  2738.8       2765.98875   2749.03525  0.000365173 
  130.61600  2790.83      2767.99102   2751.48312  0.000358293 
  130.69100  2711.13      2770.26428   2753.92171  0.000368829 
  130.76600  2798.48      2772.89861   2756.35101  0.000357346 
  130.84100  2823.79      2776.04686   2758.77098  0.000354125 
  130.91600  2781.31      2779.9169    2761.18162  0.000359517 
  130.99100  2852.59      2784.72713   2763.58294  0.000350554 
  131.06600  2848.72      2790.61744   2765.97494  0.00035108 
  131.14100  2782.08      2797.52676   2768.35763  0.000359381 
  131.21600  2813.4       2805.05222   2770.73106  0.000355462 
  131.29100  2918.3       2812.29272   2773.09524  0.000342682 
  131.36600  2920.82      2817.82428   2775.45025  0.000342428 
  131.44100  2767.51      2820.35182   2777.79612  0.000361296 
  131.51600  2739.65      2819.90501   2780.13294  0.000365033 
  131.59100  2812.62      2817.81126   2782.46078  0.000355596 
  131.66600  2756.66      2815.49404   2784.77975  0.000362812 
  131.74100  2761.57      2813.84932   2787.08994  0.000362122 
  131.81600  2751.92      2813.28123   2789.39147  0.000363365 
  131.89100  2793.39      2813.8596    2791.68448  0.000358022 
  131.96600  2730.31      2815.46213   2793.96912  0.000366292 
  132.04100  2812.94      2817.89992   2796.24553  0.000355462 
  132.11600  2748.95      2821.0131    2798.5139   0.000363781 
  132.19100  2835.69      2824.72976   2800.7744   0.000352664 
  132.26600  2807.01      2829.10073   2803.02725  0.000356267 
  132.34100  2827.21      2834.33026   2805.27265  0.000353726 
  132.41600  2837.81      2840.81075   2807.51085  0.000352399 
  132.49100  2794.51      2849.14282   2809.74209  0.000357887 
  132.56600  2868.25      2860.12433   2811.96664  0.000348593 
  132.64100  2944.38      2874.62348   2814.18478  0.000339657 
  132.71600  2879.28      2893.40803   2816.39681  0.000347295 
  132.79100  2918.46      2916.94109   2818.60304  0.000342682 
  132.86600  2993.38      2945.2238    2820.80383  0.000334092 
  132.94100  2947.28      2977.6613    2822.99952  0.000339282 
  133.01600  3048.12      3013.17536   2825.19048  0.000328068 
  133.09100  3140.63      3051.73293   2827.37713  0.000318422 
  133.16600  3115.72      3097.19826   2829.55986  0.000320937 
  133.24100  3135.71      3156.80123   2831.73912  0.000318878 
  133.31600  3231.56      3235.89969   2833.91536  0.000309413 
  133.39100  3378.03      3333.1653    2836.08907  0.000296039 
  133.46600  3432.83      3437.65825   2838.26075  0.000291308 
  133.54100  3476.52      3526.75783   2840.43093  0.000287664 
  133.61600  3447.55      3569.71959   2842.60016  0.00029002 
  133.69100  3396.54      3545.96781   2844.769    0.000294416 
  133.76600  3376.23      3464.1515    2846.93807  0.000296141 
  133.84100  3413.12      3352.92644   2849.10799  0.000293006 
  133.91600  3223.02      3238.97649   2851.27941  0.000310286 
  133.99100  3145.56      3138.59254   2853.45301  0.000317855 
  134.06600  3114.36      3059.0001    2855.62949  0.000321052 
  134.14100  3060.02      3001.10981   2857.80959  0.000326765 
  134.21600  2966.35      2962.01222   2859.99407  0.000337167 
  134.29100  2982.61      2937.15378   2862.18373  0.000335317 
  134.36600  2913.32      2922.0129    2864.37938  0.00034319 
  134.44100  2925.39      2912.99001   2866.58189  0.000341795 
  134.51600  2996.53      2907.62511   2868.79214  0.000333726 
  134.59100  2995.4       2904.41828   2871.01104  0.000333848 
  134.66600  2941.15      2902.52514   2873.23955  0.000340033 
  134.74100  2955.12      2901.48836   2875.47865  0.000338408 
  134.81600  2965.55      2901.05687   2877.72936  0.000337167 
  134.89100  2876.42      2901.08341   2879.99273  0.000347684 
  134.96600  2829.41      2901.47317   2882.26987  0.00035346 
  135.04100  2781.61      2902.15966   2884.56188  0.000359517 
  135.11600  2792.58      2903.09355   2886.86995  0.000358158 
  135.19100  2768.44      2904.2371    2889.19528  0.000361159 
  135.26600  2823.27      2905.56094   2891.53911  0.000354259 
  135.34100  2826.07      2907.0421    2893.90272  0.000353859 
  135.41600  2794.63      2908.66253   2896.28744  0.000357887 
  135.49100  2800.76      2910.40809   2898.69464  0.000357076 
  135.56600  2806.42      2912.26779   2901.12573  0.000356267 
  135.64100  2864.48      2914.2332    2903.58217  0.000349114 
  135.71600  2943.11      2916.29802   2906.06546  0.000339782 
  135.79100  2813.81      2918.4578    2908.57713  0.000355328 
  135.86600  2800.83      2920.70969   2911.11879  0.000357076 
  135.94100  2826.54      2923.0523    2913.69208  0.000353726 
  136.01600  2742.1       2925.48565   2916.29869  0.000364615 
  136.09100  2811.61      2928.01113   2918.94035  0.00035573 
  136.16600  2838.78      2930.63157   2921.61886  0.000352267 
  136.24100  2830.92      2933.35138   2924.33606  0.000353194 
  136.31600  2889.4       2936.17687   2927.09384  0.000346133 
  136.39100  2949.38      2939.11672   2929.89416  0.000339032 
  136.46600  2922.28      2942.18303   2932.73903  0.000342175 
  136.54100  2852.79      2945.39337   2935.6305   0.000350554 
  136.61600  2848.19      2948.77501   2938.57069  0.00035108 
  136.69100  2946.97      2952.37297   2941.56179  0.000339282 
  136.76600  2972.39      2956.26461   2944.60603  0.000336425 
  136.84100  3000.22      2960.58286   2947.70571  0.000333361 
  136.91600  3030.22      2965.54829   2950.8632   0.000329978 
  136.99100  2930.18      2971.49842   2954.08091  0.00034129 
  137.06600  3006.91      2978.93255   2957.36135  0.00033251 
  137.14100  3077.5       2988.4635    2960.70707  0.000324883 
  137.21600  3024.05      3000.76116   2964.12069  0.000330699 
  137.29100  3056.18      3016.3892    2967.60491  0.000327238 
  137.36600  3041.73      3035.58036   2971.16249  0.000328783 
  137.44100  3029.26      3057.97684   2974.79627  0.000330098 
  137.51600  3044.26      3082.35263   2978.50915  0.000328544 
  137.59100  3174.43      3106.31292   2982.30413  0.00031504 
  137.66600  3281.81      3126.17484   2986.18425  0.000304679 
  137.74100  3190.3       3137.86716   2990.15266  0.000313481 
  137.81600  3247.72      3139.39126   2994.21257  0.000307895 
  137.89100  3319.26      3132.58077   2998.36727  0.000301304 
  137.96600  3260.19      3121.61903   3002.62016  0.00030671 
  138.04100  3275.28      3110.38141   3006.97468  0.000305318 
  138.11600  3202.84      3101.24023   3011.43438  0.000312263 
  138.19100  3259.24      3095.03846   3016.0029   0.000306817 
  138.26600  3109.3       3091.35181   3020.68395  0.000321628 
  138.34100  3128.69      3088.94582   3025.48136  0.000319676 
  138.41600  3111         3086.60897   3030.39902  0.000321398 
  138.49100  3104.18      3083.93074   3035.44093  0.00032209 
  138.56600  3111.55      3081.26852   3040.61118  0.000321398 
  138.64100  3146.25      3079.18163   3045.91396  0.000317855 
  138.71600  2908.68      3078.08114   3051.35356  0.000343826 
  138.79100  2993.66      3078.17225   3056.93437  0.000334092 
  138.86600  3105.43      3079.51998   3062.66087  0.000321975 
  138.94100  3053.77      3082.04559   3068.53767  0.000327475 
  139.01600  3066.94      3085.5983    3074.56947  0.000326057 
  139.09100  3163.17      3089.99377   3080.76106  0.000316162 
  139.16600  3185.55      3095.05343   3087.11738  0.000313925 
  139.24100  3121.27      3100.62897   3093.64346  0.000320363 
  139.31600  3035.8       3106.61119   3100.34444  0.00032938 
  139.39100  3116.39      3112.92611   3107.22558  0.000320937 
  139.46600  3064.17      3119.53144   3114.29226  0.000326411 
  139.54100  3032.76      3126.40075   3121.54999  0.000329739 
  139.61600  3080.64      3133.52077   3129.00439  0.000324649 
  139.69100  3082.6       3140.8853    3136.66121  0.000324415 
  139.76600  3250.07      3148.49219   3144.52632  0.000307679 
  139.84100  3112.33      3156.34171   3152.60573  0.000321283 
  139.91600  3199.51      3164.43559   3160.90558  0.000312594 
  139.99100  3189.68      3172.77664   3169.43213  0.000313481 
  140.06600  3167.42      3181.36843   3178.1918   0         
  140.14100  3123.25      0            0           0         
  140.21600  3291.72      0            0           0         
  140.29100  3281.64      0            0           0         
  140.36600  3243.27      0            0           0         
  140.44100  3170.41      0            0           0         
  140.51600  3256.37      0            0           0         
  140.59100  3326.74      0            0           0         
  140.66600  3317.68      0            0           0         
  140.74100  3400.41      0            0           0         
  140.81600  3365.59      0            0           0         
  140.89100  3367.67      0            0           0         
  140.96600  3405.04      0            0           0         
  141.04100  3422.11      0            0           0         
  141.11600  3489.31      0            0           0         
  141.19100  3381.93      0            0           0         
  141.26600  3383.25      0            0           0         
  141.34100  3337.87      0            0           0         
  141.41600  3438.85      0            0           0         
  141.49100  3664.19      0            0           0         
  141.56600  3549.9       0            0           0         
  141.64100  3498.14      0            0           0         
  141.71600  3484.19      0            0           0         
  141.79100  3690.9       0            0           0        


data_NWO_dry_Ar_X+N_final_3_pwd_2


_computing_structure_refinement   
;
GSAS-II (Toby & Von Dreele, J. Appl. Cryst. 46, 544-549, 2013)
;

#Added by publCIF


_computing_structure_solution   GSASII
#Added by publCIF


# Information for histogram 2: PWDR 11_NWO_dry_Ar_E9_2-8A.fxye Bank 1
_pd_block_id                     
2018-11-01T12:55|NWO_dry_Ar_X+N_final_3|ScherbTobias|E9_hist_2
# GSAS-II edited template follows Instrument_Template
#==============================================================================
# 9. INSTRUMENT CHARACTERIZATION

_exptl_special_details           
?

# if regions of the data are excluded, the reason(s) are supplied here:
_pd_proc_info_excluded_regions   
?

# The following item is used to identify the equipment used to record 
# the powder pattern when the diffractogram was measured at a laboratory 
# other than the authors' home institution, e.g. when neutron or synchrotron
# radiation is used.

_pd_instr_location               
?
_pd_calibration_special_details  
# description of the method used
# to calibrate the instrument
?

_diffrn_radiation_probe           neutron
_diffrn_radiation_type            neutron
_diffrn_radiation_wavelength      2.81720
_diffrn_source                    'nuclear reactor'       
_diffrn_source_target             ?
_diffrn_source_type               'FIREPOD, HZB'
_diffrn_measurement_device_type   FIREPOD       
_diffrn_detector                  ?       
_diffrn_detector_type             ?       # make or model of detector

_pd_meas_scan_method              step    # options are 'step', 'cont',
# 'tof', 'fixed' or
# 'disp' (= dispersive)
_pd_meas_special_details         
?

# The following two items identify the program(s) used (if appropriate).
_computing_data_collection       ?
_computing_data_reduction        ?

# Describe any processing performed on the data, prior to refinement.
# For example: a manual Lp correction or a precomputed absorption correction
_pd_proc_info_data_reduction     ?

# The following item is used for angular dispersive measurements only.

_diffrn_radiation_monochromator  ?

# The following items are used to define the size of the instrument.
# Not all distances are appropriate for all instrument types.

_pd_instr_dist_src/mono          ?
_pd_instr_dist_mono/spec         ?
_pd_instr_dist_src/spec          ?
_pd_instr_dist_spec/anal         ?
_pd_instr_dist_anal/detc         ?
_pd_instr_dist_spec/detc         ?

# 10. Specimen size and mounting information

# The next three fields give the specimen dimensions in mm.  The equatorial 
# plane contains the incident and diffracted beam.


_pd_spec_size_axial               40       # perpendicular to 
                                          # equatorial plane

_pd_spec_size_equat               6       # parallel to 
                                          # scattering vector 
                                          # in transmission

_pd_spec_size_thick               ?       # parallel to 
                                          # scattering vector 
                                          # in reflection

_pd_spec_mounting                 'vanadium can' # This field should be
                                          # used to give details of the 
                                          # container.

_pd_spec_mount_mode               transmission # options are 'reflection' 
                                          # or 'transmission'
    
_pd_spec_shape                    cylinder # options are 'cylinder' 
                                          # 'flat_sheet' or 'irregular'


# PHASE TABLE
loop_
_pd_phase_id
_pd_phase_block_id
_pd_phase_mass_%
0 2018-11-01T12:55|NWO_dry_Ar_X+N_final_3|phase_0|ScherbTobias 1.00000

_pd_proc_ls_prof_R_factor        0.03394
_pd_proc_ls_prof_wR_factor       0.20650
_pd_proc_ls_prof_wR_expected     0.00739
_refine_ls_R_Fsqd_factor         0.07550

_pd_proc_ls_background_function  
; Background function: "chebyschev" function with 15 terms:
    756.4(26), 217(13), -7.0(6)e2, -2.65(11)e3, 1.256(31)e4, 
    1.832(22)e4, -5.77(4)e4, -5.078(4)e4, 1.2289(17)e5, 6.809(21)e4, 
    -1.266(4)e5, -4.254(15)e4, 5.76(4)e4, 9.77(23)e3, -7.7(5)e3, 
;
_pd_proc_ls_profile_function     
; Finger-Cox-Jephcoat function parameters U, V, W, X, Y, SH/L:
  peak variance(Gauss) = Utan(Th)^2^+Vtan(Th)+W:
  peak HW(Lorentz) = X/cos(Th)+Ytan(Th); SH/L = S/L+H/L
  U, V, W in (centideg)^2^, X & Y in centideg
    135.510, -298.100, 298.280, 5.890, 0.000, 0.040, 
;
_diffrn_ambient_temperature      295
_diffrn_ambient_pressure         100


# STRUCTURE FACTOR TABLE
loop_
   _refln_index_h
   _refln_index_k
   _refln_index_l
   _refln_F_squared_meas
   _refln_F_squared_calc
   _refln_phase_calc
   _refln_d_spacing
   _gsas_i100_meas
  1    1    1    14.9055    0.6288     0.0     6.312    4.36   
  2    0    0    18.8314    1.6010     -0.0    5.466    3.13   
  2    2    0    0.1463     0.0008     0.0     3.865    0.03   
  3    1    1    5.2814     4.2552     -0.0    3.296    1.37   
  2    2    2    568.0191   499.6458   0.0     3.156    45.60  
  4    0    0    30.7530    4.0964     -180.0  2.733    1.46   
  3    3    1    69.7383    64.4987    -180.0  2.508    11.55  
  4    2    0    7.1338     6.6492     180.0   2.445    1.14   
  4    2    2    12.3345    2.3271     -180.0  2.232    1.73   
  3    3    3    128.9210   94.4153    -0.0    2.104    5.62   
  5    1    1    17.1114    12.5315    -180.0  2.104    2.24   
  4    4    0    1662.0979  1590.3229  0.0     1.933    100.00 
  5    3    1    13.0686    13.0718    180.0   1.848    3.05   
  4    4    2    0.0020     0.0007     -0.0    1.822    0.00   
  6    0    0    2.7024     0.8690     -180.0  1.822    0.08   
  6    2    0    33.8192    13.3529    -180.0  1.729    3.88   
  5    3    3    14.0296    12.2000    -0.0    1.667    1.63   
  6    2    2    418.0413   398.7156   -0.0    1.648    48.82  
  4    4    4    97.8085    27.2428    -0.0    1.578    4.04   
  5    5    1    18.1616    12.7025    0.0     1.531    2.44   
  7    1    1    83.9519    58.7171    -180.0  1.531    11.29  
  6    4    0    0.6852     0.0502     0.0     1.516    0.10   

_reflns_number_total  22
_reflns_limit_h_min  6
_reflns_limit_h_max  6
_reflns_limit_k_min  4
_reflns_limit_k_max  4
_reflns_limit_l_min  0
_reflns_limit_l_max  0
_reflns_d_resolution_low    6.312
_reflns_d_resolution_high   1.516

# POWDER DATA TABLE
_pd_meas_number_of_points  2017

loop_
   _pd_meas_2theta_scan
   _pd_meas_intensity_total
   _pd_calc_intensity_total
   _pd_proc_intensity_bkg_calc
   _pd_proc_ls_weight
  -9.41136   359.572      0            0           0         
  -9.33636   196.225      0            0           0         
  -9.26135   252.681      0            0           0         
  -9.18635   350.084      0            0           0         
  -9.11135   351.485      0            0           0         
  -9.03636   292.499      0            0           0         
  -8.96136   324.252      0            0           0         
  -8.88635   284.77       0            0           0         
  -8.81135   298.552      0            0           0         
  -8.73635   283.596      0            0           0         
  -8.66136   309.561      0            0           0         
  -8.58636   339.74       0            0           0         
  -8.51135   343.266      0            0           0         
  -8.43635   308.267      0            0           0         
  -8.36135   318.293      0            0           0         
  -8.28636   327.43       0            0           0         
  -8.21136   296.195      0            0           0         
  -8.13635   297.566      0            0           0         
  -8.06135   339.587      0            0           0         
  -7.98635   355.745      0            0           0         
  -7.91136   378.803      0            0           0         
  -7.83635   343.806      0            0           0         
  -7.76135   343.771      0            0           0         
  -7.68635   329.099      0            0           0         
  -7.61135   280.708      0            0           0         
  -7.53636   445.972      0            0           0         
  -7.46135   392.013      0            0           0         
  -7.38635   316.142      0            0           0         
  -7.31135   357.462      0            0           0         
  -7.23635   343.267      0            0           0         
  -7.16136   327.626      0            0           0         
  -7.08635   384.699      0            0           0         
  -7.01135   396.56       0            0           0         
  -6.93635   367.817      0            0           0         
  -6.86135   337.427      0            0           0         
  -6.78636   426.298      0            0           0         
  -6.71135   432.292      0            0           0         
  -6.63635   319.717      0            0           0         
  -6.56135   360.765      0            0           0         
  -6.48635   345.41       0            0           0         
  -6.41136   331.678      0            0           0         
  -6.33635   332.937      0            0           0         
  -6.26135   307.394      0            0           0         
  -6.18635   400.885      0            0           0         
  -6.11135   392.992      0            0           0         
  -6.03636   371.985      0            0           0         
  -5.96135   336.397      0            0           0         
  -5.88635   330.524      0            0           0         
  -5.81135   323.329      0            0           0         
  -5.73635   322.411      0            0           0         
  -5.66136   313.387      0            0           0         
  -5.58635   375.124      0            0           0         
  -5.51135   366.17       0            0           0         
  -5.43635   352.819      0            0           0         
  -5.36135   359.359      0            0           0         
  -5.28635   355.256      0            0           0         
  -5.21135   357.657      0            0           0         
  -5.13635   384.4        0            0           0         
  -5.06135   336.536      0            0           0         
  -4.98635   388.928      0            0           0         
  -4.91135   346.828      0            0           0         
  -4.83635   345.659      0            0           0         
  -4.76135   388.795      0            0           0         
  -4.68635   407.237      0            0           0         
  -4.61135   364.012      0            0           0         
  -4.53635   342.03       0            0           0         
  -4.46135   355.716      0            0           0         
  -4.38635   317.273      0            0           0         
  -4.31135   372.112      0            0           0         
  -4.23635   400.539      0            0           0         
  -4.16135   386.521      0            0           0         
  -4.08635   402.449      0            0           0         
  -4.01135   423.698      0            0           0         
  -3.93635   405.709      0            0           0         
  -3.86135   413.502      0            0           0         
  -3.78635   396.64       0            0           0         
  -3.71135   432.054      0            0           0         
  -3.63635   409.338      0            0           0         
  -3.56135   424.053      0            0           0         
  -3.48635   412.245      0            0           0         
  -3.41135   406.61       0            0           0         
  -3.33635   442.008      0            0           0         
  -3.26135   433.717      0            0           0         
  -3.18635   481.447      0            0           0         
  -3.11135   432.531      0            0           0         
  -3.03635   457.381      0            0           0         
  -2.96135   446.397      0            0           0         
  -2.88635   403.812      0            0           0         
  -2.81135   437.749      0            0           0         
  -2.73635   409.541      0            0           0         
  -2.66135   400.532      0            0           0         
  -2.58635   417.047      0            0           0         
  -2.51135   435.002      0            0           0         
  -2.43635   450.262      0            0           0         
  -2.36135   433.497      0            0           0         
  -2.28635   423.598      0            0           0         
  -2.21135   450.439      0            0           0         
  -2.13635   486.032      0            0           0         
  -2.06135   437.639      0            0           0         
  -1.98635   440.213      0            0           0         
  -1.91135   444.142      0            0           0         
  -1.83635   446.752      0            0           0         
  -1.76135   482.272      0            0           0         
  -1.68635   488.466      0            0           0         
  -1.61135   435.987      0            0           0         
  -1.53635   470.519      0            0           0         
  -1.46135   468.947      0            0           0         
  -1.38635   441.897      0            0           0         
  -1.31135   432.943      0            0           0         
  -1.23635   474.885      0            0           0         
  -1.16135   480.538      0            0           0         
  -1.08635   502.54       0            0           0         
  -1.01135   475.675      0            0           0         
  -0.93635   469.081      0            0           0         
  -0.86135   511.782      0            0           0         
  -0.78635   539.812      0            0           0         
  -0.71135   471.787      0            0           0         
  -0.63635   436.711      0            0           0         
  -0.56136   430.546      0            0           0         
  -0.48635   510.338      0            0           0         
  -0.41135   435.797      0            0           0         
  -0.33635   424.842      0            0           0         
  -0.26135   534.539      0            0           0         
  -0.18635   485.847      0            0           0         
  -0.11136   465.33       0            0           0         
  -0.03635   467.675      0            0           0         
  0.03865    547.62       0            0           0         
  0.11365    537.219      0            0           0         
  0.18865    509.472      0            0           0         
  0.26365    439.723      0            0           0         
  0.33865    449.389      0            0           0         
  0.41365    464.082      0            0           0         
  0.48865    491.072      0            0           0         
  0.56364    702.223      0            0           0         
  0.63865    1181.65      0            0           0         
  0.71365    1692.51      0            0           0         
  0.78865    2112.69      0            0           0         
  0.86365    2330.4       0            0           0         
  0.93865    1876.85      0            0           0         
  1.01365    1526.25      0            0           0         
  1.08865    1363.01      0            0           0         
  1.16365    1230.08      0            0           0         
  1.23865    1045.85      0            0           0         
  1.31365    1016.91      0            0           0         
  1.38865    1001.97      0            0           0         
  1.46365    1010.87      0            0           0         
  1.53865    996.492      0            0           0         
  1.61365    1065.34      0            0           0         
  1.68865    1131.78      0            0           0         
  1.76365    1282.84      0            0           0         
  1.83865    1347.38      0            0           0         
  1.91365    1280.04      0            0           0         
  1.98865    1266.17      0            0           0         
  2.06365    1328.91      0            0           0         
  2.13865    1444.51      0            0           0         
  2.21365    1578.14      0            0           0         
  2.28865    1576.4       0            0           0         
  2.36365    1643.06      0            0           0         
  2.43865    1862.32      0            0           0         
  2.51365    1863.52      0            0           0         
  2.58865    1858.54      0            0           0         
  2.66365    1850.89      0            0           0         
  2.73865    1831.7       0            0           0         
  2.81365    1832.8       0            0           0         
  2.88865    1841.16      0            0           0         
  2.96365    1804.8       0            0           0         
  3.03865    1728.78      0            0           0         
  3.11365    1710.98      0            0           0         
  3.18865    1663.83      0            0           0         
  3.26365    1564.19      0            0           0         
  3.33865    1517.32      0            0           0         
  3.41365    1469.87      0            0           0         
  3.48865    1419.52      0            0           0         
  3.56365    1355.26      0            0           0         
  3.63865    1315.51      0            0           0         
  3.71365    1204.32      0            0           0         
  3.78865    1234.93      0            0           0         
  3.86365    1142.84      0            0           0         
  3.93865    1082.94      0            0           0         
  4.01365    1047.32      0            0           0         
  4.08865    1052.21      0            0           0         
  4.16365    1026.09      0            0           0         
  4.23865    957.651      0            0           0         
  4.31365    941.351      0            0           0         
  4.38865    898.047      0            0           0         
  4.46365    904.364      0            0           0         
  4.53865    899.184      0            0           0         
  4.61365    890.822      0            0           0         
  4.68865    953.39       0            0           0         
  4.76365    826.643      0            0           0         
  4.83865    787.271      0            0           0         
  4.91365    810.244      0            0           0         
  4.98865    859.815      0            0           0         
  5.06365    807.402      0            0           0         
  5.13865    799.997      0            0           0         
  5.21365    779.064      0            0           0         
  5.28865    743.531      0            0           0         
  5.36365    742.577      0            0           0         
  5.43865    759.233      0            0           0         
  5.51365    756.475      0            0           0         
  5.58865    758.794      0            0           0         
  5.66365    752.741      0            0           0         
  5.73865    763.465      0            0           0         
  5.81365    792.738      0            0           0         
  5.88865    772.805      0            0           0         
  5.96365    762.127      0            0           0         
  6.03865    727.279      0            0           0         
  6.11365    749.783      0            0           0         
  6.18865    713.038      0            0           0         
  6.26365    713.47       0            0           0         
  6.33865    676.669      0            0           0         
  6.41365    714.562      0            0           0         
  6.48865    724.213      0            0           0         
  6.56365    719.303      0            0           0         
  6.63865    692.589      0            0           0         
  6.71365    726.141      0            0           0         
  6.78865    703.147      0            0           0         
  6.86365    669.433      0            0           0         
  6.93865    672.442      0            0           0         
  7.01365    671.217      0            0           0         
  7.08865    714.489      0            0           0         
  7.16365    727.606      0            0           0         
  7.23865    643.492      0            0           0         
  7.31365    702.492      0            0           0         
  7.38865    686.314      0            0           0         
  7.46365    667.556      0            0           0         
  7.53865    721.348      0            0           0         
  7.61365    672.407      0            0           0         
  7.68865    679.405      0            0           0         
  7.76365    654.405      0            0           0         
  7.83865    678.378      0            0           0         
  7.91365    673.94       0            0           0         
  7.98865    701.865      0            0           0         
  8.06365    660.349      0            0           0         
  8.13865    661.498      0            0           0         
  8.21365    679.594      0            0           0         
  8.28865    668.118      0            0           0         
  8.36365    696.719      0            0           0         
  8.43865    653.997      0            0           0         
  8.51365    719.435      0            0           0         
  8.58865    663.398      0            0           0         
  8.66365    672.211      0            0           0         
  8.73865    668.241      0            0           0         
  8.81365    641.647      0            0           0         
  8.88865    645.986      0            0           0         
  8.96365    681.687      0            0           0         
  9.03865    653.637      0            0           0         
  9.11365    624.539      0            0           0         
  9.18865    647.578      0            0           0         
  9.26365    640.756      0            0           0         
  9.33865    638.6        0            0           0         
  9.41365    652.76       0            0           0         
  9.48865    630.222      0            0           0         
  9.56365    599.885      0            0           0         
  9.63865    634.192      0            0           0         
  9.71365    621.326      0            0           0         
  9.78865    609.819      0            0           0         
  9.86365    610.648      0            0           0         
  9.93865    610.157      0            0           0         
  10.01360   622.436      622.31649    622.315642  0.001606419 
  10.08860   584.373      619.83487    619.834014  0.001711775 
  10.16360   617.406      617.529816   617.528953  0.001619374 
  10.23860   593.29       615.396421   615.39555   0.001685177 
  10.31360   638.16       613.429864   613.428986  0.001567232 
  10.38860   597.994      611.625411   611.624525  0.001672793 
  10.46360   589.553      609.978414   609.977519  0.0016963 
  10.53860   598.688      608.484307   608.483405  0.00167006 
  10.61360   623.091      607.13861    607.1377    0.001605132 
  10.68860   631.147      605.936924   605.936006  0.00158475 
  10.76360   639.548      604.874932   604.874005  0.001563516 
  10.83860   679.63       603.948394   603.947459  0.001471357 
  10.91360   617.542      603.153154   603.15221   0.001619374 
  10.98860   614.57       602.485131   602.484179  0.001627223 
  11.06360   597.814      601.940321   601.939361  0.001672793 
  11.13860   627.317      601.5148     601.51383   0.001593619 
  11.21360   633.313      601.204714   601.203735  0.00157846 
  11.28860   608.75       601.006288   601.0053    0.001643091 
  11.36360   585.213      600.915816   600.914819  0.001708946 
  11.43860   549.069      600.92967    600.928663  0.00182161 
  11.51360   516.436      601.044287   601.043271  0.001935535 
  11.58860   579.91       601.256181   601.255155  0.001724595 
  11.66360   616.746      601.56193    601.560894  0.001621984 
  11.73860   586.691      601.958184   601.957139  0.001704715 
  11.81360   577.866      602.441661   602.440605  0.001730339 
  11.88860   594.447      603.009144   603.008078  0.001682413 
  11.96360   599.199      603.657483   603.656407  0.001668696 
  12.03860   597.469      604.383594   604.382507  0.001674162 
  12.11360   601.054      605.184456   605.183359  0.001663256 
  12.18860   635.19       606.057112   606.056003  0.001574704 
  12.26360   606.286      606.998666   606.997547  0.001649772 
  12.33860   618.557      608.006287   608.005157  0.001616771 
  12.41360   566.224      609.077202   609.07606   0.001765412 
  12.48860   611.132      610.208699   610.207546  0.001636451 
  12.56360   636.316      611.398125   611.396959  0.001570961 
  12.63860   590.434      612.642884   612.641707  0.001693509 
  12.71360   620.943      613.940441   613.939251  0.001610289 
  12.78860   597.338      615.288313   615.287112  0.001674162 
  12.86360   644.916      616.684078   616.682864  0.001550003 
  12.93860   649.103      618.125364   618.124137  0.001540285 
  13.01360   676.342      619.609857   619.608617  0.001478153 
  13.08860   611.82       621.135295   621.134042  0.001635128 
  13.16360   633.287      622.699468   622.698202  0.00157846 
  13.23860   656.002      624.30022    624.298941  0.001524688 
  13.31360   689.523      625.935445   625.934152  0.001450142 
  13.38860   656.796      627.603086   627.601779  0.001522309 
  13.46360   715.101      629.301139   629.299818  0.001398547 
  13.53860   711.519      631.027645   631.02631   0.001405899 
  13.61360   669.15       632.780697   632.779347  0.001494195 
  13.68860   672.189      634.558433   634.557067  0.001487288 
  13.76360   646.687      636.359038   636.357657  0.001546348 
  13.83860   591.047      638.180743   638.179347  0.001692116 
  13.91360   601.73       640.021826   640.020414  0.0016619 
  13.98860   645.332      641.880608   641.87918   0.001550003 
  14.06360   648.416      643.755453   643.754009  0.001542706 
  14.13860   688.718      645.644771   645.643311  0.001452354 
  14.21360   663.111      647.547013   647.545535  0.001508153 
  14.28860   661.003      649.46067    649.459175  0.00151285 
  14.36360   674.222      651.384278   651.382766  0.00148271 
  14.43860   683.954      653.316411   653.314881  0.001462368 
  14.51360   700.925      655.255682   655.254134  0.001426146 
  14.58860   687.375      657.200747   657.199181  0.00145457 
  14.66360   649.335      659.150297   659.148712  0.001540285 
  14.73860   617.395      661.103063   661.101459  0.001619374 
  14.81360   636.489      663.057811   663.056187  0.001570961 
  14.88860   633.894      665.013347   665.011703  0.001577206 
  14.96360   659.381      666.968509   666.966846  0.001516387 
  15.03860   616.029      668.922175   668.920491  0.001623291 
  15.11360   568.29       670.873255   670.871549  0.001759493 
  15.18860   584.148      672.820693   672.818966  0.001711775 
  15.26360   617.79       674.763468   674.761719  0.001618072 
  15.33860   620.671      676.700591   676.698821  0.001611583 
  15.41360   662.93       678.631108   678.629314  0.001508153 
  15.48860   677.456      680.554093   680.552276  0.001475882 
  15.56360   658.539      682.468654   682.466814  0.001518751 
  15.63860   624.768      684.373929   684.372065  0.0016    
  15.71360   635.585      686.269087   686.267199  0.001573455 
  15.78860   601.704      688.153326   688.151413  0.0016619 
  15.86360   713.924      690.025873   690.023934  0.001400642 
  15.93860   708.23       691.885984   691.884019  0.001412246 
  16.01360   694.248      693.732944   693.730952  0.001440253 
  16.08860   624.196      695.566062   695.564043  0.001602563 
  16.16360   686.582      697.384679   697.382632  0.001456792 
  16.23860   669.851      699.188159   699.186084  0.00149304 
  16.31360   605.43       700.975893   700.973789  0.001651113 
  16.38860   655.664      702.747299   702.745165  0.001524688 
  16.46360   687.161      704.501817   704.499653  0.00145568 
  16.53860   674.604      706.238915   706.23672   0.00148271 
  16.61360   760.842      707.958081   707.955855  0.001314654 
  16.68860   781.86       709.658831   709.656572  0.001279162 
  16.76360   727.357      711.340701   711.338409  0.001374796 
  16.83860   790.038      713.00325    713.000925  0.001265547 
  16.91360   794.056      714.646061   714.643701  0.001259268 
  16.98860   775.453      716.268737   716.266342  0.001289287 
  17.06360   759.084      717.870903   717.868472  0.001317519 
  17.13860   778.481      719.452204   719.449736  0.00128467 
  17.21360   715.151      721.012307   721.0098    0.001398547 
  17.28860   720.452      722.550896   722.548351  0.001388145 
  17.36360   727.459      724.067678   724.065093  0.001374796 
  17.43860   726.484      725.562377   725.559752  0.001376837 
  17.51360   699.86       727.034737   727.032069  0.001429383 
  17.58860   699.557      728.484518   728.481808  0.001429383 
  17.66360   742.711      729.911501   729.908747  0.001346688 
  17.73860   728.474      731.315481   731.312682  0.001372759 
  17.81360   769.452      732.696274   732.693428  0.001299532 
  17.88860   761.222      734.053708   734.050816  0.001313701 
  17.96360   769.588      735.387632   735.384691  0.001299532 
  18.03860   750.681      736.697908   736.694916  0.001331984 
  18.11360   737.969      737.984413   737.981371  0.00135463 
  18.18860   750.217      739.247042   739.243947  0.001332956 
  18.26360   673.114      740.485702   740.482554  0.001486141 
  18.33860   710.543      741.700317   741.697113  0.001406953 
  18.41360   744.82       742.890822   742.887561  0.001342743 
  18.48860   746.972      744.057169   744.053849  0.001338816 
  18.56360   767.853      745.19932    745.19594   0.001302348 
  18.63860   801.177      746.317253   746.313811  0.001247729 
  18.71360   765.708      747.410956   747.407451  0.001306116 
  18.78860   837.948      748.480433   748.476861  0.001193171 
  18.86360   778.92       749.525696   749.522057  0.00128375 
  18.93860   737.491      750.546771   750.543063  0.001355628 
  19.01360   762.953      751.543695   751.539915  0.001310849 
  19.08860   818.925      752.516516   752.512662  0.001220846 
  19.16360   761.994      753.465293   753.461362  0.001312749 
  19.23860   797.067      754.390094   754.386085  0.001254811 
  19.31360   796.652      755.291      755.28691   0.001254811 
  19.38860   783.581      756.168098   756.163925  0.001276422 
  19.46360   756.63       757.021489   757.017229  0.001321353 
  19.53860   743.686      757.85128    757.84693   0.001344713 
  19.61360   746.976      758.657587   758.653146  0.001338816 
  19.68860   821.776      759.440538   759.436001  0.001216591 
  19.76360   742.048      760.200265   760.195629  0.001347677 
  19.83860   748.68       760.936911   760.932173  0.001335881 
  19.91360   765.531      761.650627   761.645783  0.001306116 
  19.98860   729.374      762.341569   762.336617  0.001370727 
  20.06360   747.669      763.009904   763.004839  0.001337836 
  20.13860   814.928      763.655805   763.650621  0.00122684 
  20.21360   801.087      764.279449   764.274143  0.001248611 
  20.28860   795.349      764.881023   764.875591  0.001257482 
  20.36360   760.25       765.460719   765.455156  0.001315608 
  20.43860   751.995      766.018736   766.013036  0.001330041 
  20.51360   743.501      766.555277   766.549436  0.001344713 
  20.58860   771.031      767.070554   767.064566  0.001296726 
  20.66360   775.542      767.564781   767.55864   0.001289287 
  20.73860   791.479      768.03818    768.031879  0.001263748 
  20.81360   784.946      768.490975   768.484508  0.00127369 
  20.88860   771.141      768.923399   768.916758  0.001296726 
  20.96360   756.824      769.335685   769.328863  0.001321353 
  21.03860   779.206      769.728073   769.721063  0.00128375 
  21.11360   797.593      770.100808   770.0936    0.001253922 
  21.18860   741.868      770.454138   770.446723  0.001347677 
  21.26360   813.105      770.788312   770.780682  0.001229422 
  21.33860   805.916      771.103588   771.095732  0.001240707 
  21.41360   756.435      771.400224   771.39213   0.001322314 
  21.48860   744.368      771.678481   771.670139  0.001343728 
  21.56360   798.266      771.938625   771.930022  0.001253035 
  21.63860   773.435      772.180923   772.172046  0.001292999 
  21.71360   736.536      772.405647   772.396481  0.001357627 
  21.78860   721.525      772.613069   772.603599  0.001386079 
  21.86360   754.762      772.803465   772.793675  0.001325204 
  21.93860   772.31       772.977113   772.966985  0.00129486 
  22.01360   747.144      773.134293   773.123809  0.001338816 
  22.08860   805.586      773.275287   773.264425  0.001241581 
  22.16360   786.994      773.400379   773.389117  0.001270967 
  22.23860   796.285      773.509854   773.498168  0.0012557 
  22.31360   766.134      773.603999   773.591863  0.001305172 
  22.38860   740.787      773.683103   773.670488  0.001349658 
  22.46360   784.316      773.747455   773.73433   0.0012746 
  22.53860   764.43       773.797347   773.783678  0.001308006 
  22.61360   773.121      773.83307    773.818821  0.001292999 
  22.68860   770.841      773.854918   773.840048  0.00129766 
  22.76360   787.495      773.863185   773.847649  0.001270061 
  22.83860   793.294      773.858166   773.841914  0.001260162 
  22.91360   755.544      773.840157   773.823136  0.001323276 
  22.98860   740.067      773.809454   773.791603  0.001351644 
  23.06360   785.324      773.766356   773.747608  0.00127369 
  23.13860   801.031      773.71116    773.691442  0.001248611 
  23.21360   773.989      773.644166   773.623393  0.001292069 
  23.28860   757.074      773.565674   773.543754  0.001320393 
  23.36360   789.049      773.475986   773.452813  0.00126735 
  23.43860   771.966      773.375405   773.350861  0.001295793 
  23.51360   848.479      773.264234   773.238185  0.001178471 
  23.58860   785.259      773.142781   773.115073  0.00127369 
  23.66360   777.492      773.011355   772.981812  0.001286514 
  23.73860   786.067      772.870268   772.838689  0.001271874 
  23.81360   749.111      772.719835   772.685987  0.001334905 
  23.88860   740.695      772.560379   772.523992  0.001349658 
  23.96360   734.417      772.392228   772.352985  0.001361637 
  24.03860   782.139      772.215719   772.173248  0.001278248 
  24.11360   787.712      772.0312     771.98506   0.001269156 
  24.18860   750.175      771.839035   771.788699  0.001332956 
  24.26360   722.98       771.639608   771.584443  0.001382988 
  24.33860   780.308      771.433329   771.372567  0.001281912 
  24.41360   781.467      771.220647   771.153343  0.001280078 
  24.48860   805.981      771.002059   770.927043  0.001240707 
  24.56360   772.056      770.778131   770.693937  0.00129486 
  24.63860   815.843      770.549529   770.454292  0.001225981 
  24.71360   766.073      770.31706    770.208374  0.001305172 
  24.78860   746.727      770.081739   769.956446  0.001338816 
  24.86360   734.26       769.844926   769.698771  0.001361637 
  24.93860   767.079      769.6087     769.435606  0.001303288 
  25.01360   776.543      769.37729    769.167209  0.001287437 
  25.08860   744.423      769.16248    768.893835  0.001343728 
  25.16360   751.677      769.000442   768.615735  0.001330041 
  25.23860   753.617      768.990638   768.333159  0.001327136 
  25.31360   784.413      769.352057   768.046355  0.0012746 
  25.38860   810.168      770.437165   767.755567  0.001234611 
  25.46360   794.107      772.584191   767.461038  0.001259268 
  25.53860   798.199      775.756551   767.163006  0.001253035 
  25.61360   769.046      779.17182    766.861708  0.00130047 
  25.68860   765.095      781.317091   766.557379  0.00130706 
  25.76360   822.882      780.790996   766.25025   0.001214895 
  25.83860   782.342      777.726531   765.940549  0.001278248 
  25.91360   770.953      773.644744   765.628502  0.001296726 
  25.98860   777.851      769.983788   765.314331  0.001285591 
  26.06360   781.18       767.400942   764.998256  0.001280078 
  26.13860   778.021      765.847079   764.680495  0.001285591 
  26.21360   743.892      764.960884   764.361261  0.001344713 
  26.28860   728.152      764.405036   764.040765  0.001373777 
  26.36360   734.484      763.982272   763.719215  0.001361637 
  26.43860   741.315      763.607232   763.396815  0.001348667 
  26.51360   754.952      763.250178   763.073768  0.00132424 
  26.58860   767.091      762.901797   762.750272  0.001303288 
  26.66360   756.678      762.558896   762.426522  0.001321353 
  26.73860   811.575      762.220029   762.10271   0.001232012 
  26.81360   814.013      761.884364   761.779027  0.00122856 
  26.88860   758.184      761.55138    761.455657  0.001318476 
  26.96360   773.851      761.220755   761.132784  0.001292069 
  27.03860   749.263      760.892296   760.810586  0.001334905 
  27.11360   759.707      760.565905   760.489241  0.001316563 
  27.18860   736.338      760.241549   760.168922  0.001357627 
  27.26360   718.189      759.919243   759.849797  0.001392292 
  27.33860   751.344      759.599037   759.532034  0.001331012 
  27.41360   753.711      759.281008   759.215796  0.001327136 
  27.48860   753.587      758.965253   758.901243  0.001327136 
  27.56360   753.29       758.651883   758.588531  0.001327136 
  27.63860   718.645      758.341025   758.277814  0.001391254 
  27.71360   737.56       758.032815   757.969242  0.001355628 
  27.78860   756.263      757.7274     757.662962  0.001322314 
  27.86360   783.343      757.424936   757.359117  0.001276422 
  27.93860   778.249      757.12559    757.057848  0.00128467 
  28.01360   765.651      756.829541   756.75929   0.001306116 
  28.08860   801.86       756.536981   756.463579  0.001246848 
  28.16360   785.588      756.24812    756.170844  0.001272781 
  28.23860   773.384      755.963187   755.881212  0.001292999 
  28.31360   782.577      755.682443   755.594806  0.001278248 
  28.38860   761.926      755.406181   755.311748  0.001312749 
  28.46360   747.421      755.136373   755.032155  0.001337836 
  28.53860   737.853      754.870187   754.756139  0.001355628 
  28.61360   733.215      754.609742   754.483813  0.001363649 
  28.68860   761.037      754.355669   754.215283  0.001313701 
  28.76360   788.035      754.108784   753.950654  0.001269156 
  28.83860   749.977      753.870168   753.690025  0.001332956 
  28.91360   741.705      753.641314   753.433496  0.001348667 
  28.98860   719.149      753.424437   753.181161  0.001390217 
  29.06360   694.54       753.223523   752.93311   0.001440253 
  29.13860   709.98       753.048459   752.689432  0.001408009 
  29.21360   748.902      752.92974    752.450212  0.001334905 
  29.28860   744.481      752.959366   752.215532  0.001342743 
  29.36360   777.866      753.369268   751.98547   0.001285591 
  29.43860   759.66       754.604421   751.760102  0.001316563 
  29.51360   745.408      757.237672   751.539501  0.00134176 
  29.58860   787.542      761.553058   751.323736  0.001270061 
  29.66360   775.536      766.91034    751.112873  0.001289287 
  29.73860   747.122      771.415588   750.906976  0.001338816 
  29.81360   760.209      772.587993   750.706104  0.001315608 
  29.88860   786.194      769.518779   750.510316  0.001271874 
  29.96360   750.004      763.997228   750.319665  0.001332956 
  30.03860   756.117      758.471489   750.134204  0.001322314 
  30.11360   745.119      754.375367   749.95398   0.00134176 
  30.18860   712.699      751.932775   749.779039  0.001402741 
  30.26360   763.697      750.678506   749.609424  0.001308953 
  30.33860   766.441      750.057041   749.445174  0.001305172 
  30.41360   769.899      749.706137   749.286327  0.001298596 
  30.48860   753.069      749.457796   749.132917  0.001328103 
  30.56360   765.664      749.250844   748.984976  0.001306116 
  30.63860   729.169      749.065808   748.842531  0.001371742 
  30.71360   726.789      748.896104   748.705609  0.001375816 
  30.78860   746.602      748.738771   748.574234  0.001339796 
  30.86360   745.616      748.592043   748.448425  0.001340777 
  30.93860   756.606      748.45472    748.328202  0.001321353 
  31.01360   744.805      748.325945   748.213578  0.001342743 
  31.08860   714.111      748.266468   748.104568  0.001400642 
  31.16360   713.699      748.153499   748.00118   0.001400642 
  31.23860   760.266      748.047642   747.903424  0.001315608 
  31.31360   697.706      747.948625   747.811304  0.001433716 
  31.38860   716.956      747.856237   747.724822  0.001394373 
  31.46360   739.56       747.770308   747.64398   0.001352638 
  31.53860   761.682      747.690704   747.568774  0.001312749 
  31.61360   748.297      747.617312   747.499202  0.001335881 
  31.68860   742.017      747.550037   747.435255  0.001347677 
  31.76360   721.364      747.488799   747.376925  0.001386079 
  31.83860   752.934      747.433529   747.3242    0.001328103 
  31.91360   767.573      747.384164   747.277067  0.001302348 
  31.98860   757.133      747.340647   747.235509  0.001320393 
  32.06360   754.385      747.302926   747.19951   0.001325204 
  32.13860   740.829      747.270953   747.169048  0.001349658 
  32.21360   768.582      747.24468    747.144102  0.001301408 
  32.28860   762.531      747.224063   747.124646  0.001311799 
  32.36360   749.054      747.209057   747.110656  0.001334905 
  32.43860   738.03       747.199618   747.102101  0.00135463 
  32.51360   719.396      747.195703   747.098952  0.001390217 
  32.58860   715.028      747.197268   747.101177  0.001398547 
  32.66360   757.886      747.204268   747.108742  0.001319434 
  32.73860   774.207      747.216658   747.121609  0.001292069 
  32.81360   765.359      747.234393   747.139741  0.001306116 
  32.88860   756.083      747.257426   747.163099  0.001322314 
  32.96360   796.388      747.28571    747.191641  0.0012557 
  33.03860   756.157      747.319195   747.225323  0.001322314 
  33.11360   758.72       747.357833   747.264101  0.001318476 
  33.18860   726.51       747.401572   747.307928  0.001376837 
  33.26360   733.809      747.450361   747.356755  0.001362643 
  33.33860   729.917      747.504145   747.410533  0.001369712 
  33.41360   725.605      747.562871   747.46921   0.001377859 
  33.48860   744.281      747.626482   747.532733  0.001343728 
  33.56360   739.307      747.694923   747.601047  0.001352638 
  33.63860   769.831      747.768134   747.674098  0.001298596 
  33.71360   736.064      747.846057   747.751826  0.001358628 
  33.78860   723.745      747.92863    747.834174  0.00138196 
  33.86360   731.849      748.015793   747.921081  0.001366676 
  33.93860   732.51       748.107481   748.012485  0.001365666 
  34.01360   733.901      748.203632   748.108325  0.001362643 
  34.08860   728.396      748.304179   748.208535  0.001372759 
  34.16360   723.14       748.409056   748.313051  0.001382988 
  34.23860   742.12       748.518197   748.421806  0.001347677 
  34.31360   698.068      748.631532   748.534732  0.001432631 
  34.38860   746.624      748.748992   748.651761  0.001339796 
  34.46360   726.43       748.870506   748.772822  0.001376837 
  34.53860   749.11       748.996003   748.897845  0.001334905 
  34.61360   732.264      749.12541    749.026759  0.001365666 
  34.68860   756.905      749.258654   749.159489  0.001321353 
  34.76360   697.226      749.39566    749.295962  0.001433716 
  34.83860   751.136      749.536354   749.436104  0.001331012 
  34.91360   766.401      749.680659   749.579838  0.001305172 
  34.98860   697.911      749.828498   749.727089  0.001432631 
  35.06360   732.193      749.979793   749.877778  0.001365666 
  35.13860   736.997      750.134467   750.031828  0.001356627 
  35.21360   738.264      750.29244    750.189159  0.00135463 
  35.28860   771.349      750.453632   750.349692  0.001296726 
  35.36360   745.1        750.617963   750.513347  0.00134176 
  35.43860   783.901      750.785352   750.680043  0.00127551 
  35.51360   761.477      750.955716   750.849698  0.001313701 
  35.58860   758.314      751.128974   751.022229  0.001318476 
  35.66360   786.344      751.305042   751.197555  0.001271874 
  35.73860   791.649      751.483838   751.375591  0.00126285 
  35.81360   747.176      751.665277   751.556254  0.001338816 
  35.88860   754.561      751.849275   751.739459  0.001325204 
  35.96360   747.66       752.035748   751.925123  0.001337836 
  36.03860   760.982      752.224609   752.113159  0.001313701 
  36.11360   793.762      752.415774   752.303482  0.001260162 
  36.18860   745.4        752.609158   752.496006  0.00134176 
  36.26360   743.87       752.804673   752.690645  0.001344713 
  36.33860   757.247      753.002233   752.887313  0.001320393 
  36.41360   755.858      753.201751   753.085922  0.001323276 
  36.48860   757.886      753.403142   753.286387  0.001319434 
  36.56360   739.651      753.606317   753.488618  0.001351644 
  36.63860   732.424      753.811189   753.69253   0.001365666 
  36.71360   784.413      754.017672   753.898034  0.0012746 
  36.78860   777.832      754.225677   754.105043  0.001285591 
  36.86360   735.483      754.435116   754.31347   0.00135963 
  36.93860   751.67       754.645904   754.523226  0.001330041 
  37.01360   778.316      754.85795    754.734223  0.00128467 
  37.08860   746.276      755.071169   754.946374  0.001339796 
  37.16360   787.073      755.285472   755.15959   0.001270967 
  37.23860   793.442      755.500772   755.373785  0.001260162 
  37.31360   765.179      755.716981   755.58887   0.00130706 
  37.38860   770.628      755.934012   755.804757  0.00129766 
  37.46360   786.242      756.151778   756.02136   0.001271874 
  37.53860   741.228      756.370191   756.23859   0.001348667 
  37.61360   722.599      756.589165   756.456361  0.001384017 
  37.68860   704.957      756.808613   756.674585  0.001418636 
  37.76360   733.367      757.028448   756.893176  0.001363649 
  37.83860   751.144      757.248585   757.112047  0.001331012 
  37.91360   738.253      757.468937   757.331111  0.00135463 
  37.98860   767.545      757.689418   757.550284  0.001303288 
  38.06360   735.346      757.909944   757.769479  0.00135963 
  38.13860   741.196      758.130429   757.98861   0.001349658 
  38.21360   759.277      758.350789   758.207594  0.001316563 
  38.28860   794.364      758.57094    758.426345  0.001259268 
  38.36360   779.626      758.790797   758.644778  0.00128283 
  38.43860   756.613      759.010278   758.862811  0.001321353 
  38.51360   763.516      759.229299   759.08036   0.0013099 
  38.58860   758.171      759.447779   759.297342  0.001319434 
  38.66360   726.059      759.665635   759.513675  0.001376837 
  38.73860   741.441      759.882786   759.729276  0.001348667 
  38.81360   765.081      760.099151   759.944065  0.00130706 
  38.88860   759.019      760.314649   760.157961  0.001317519 
  38.96360   757.143      760.529202   760.370883  0.001320393 
  39.03860   764.991      760.74273    760.582752  0.00130706 
  39.11360   770.843      760.955155   760.793489  0.00129766 
  39.18860   769.257      761.166398   761.003016  0.001299532 
  39.26360   800.933      761.376383   761.211254  0.001248611 
  39.33860   764.954      761.585034   761.418126  0.00130706 
  39.41360   799.73       761.792273   761.623557  0.001250378 
  39.48860   747.222      761.998027   761.82747   0.001337836 
  39.56360   762.903      762.202221   762.029791  0.001310849 
  39.63860   800.33       762.404782   762.230444  0.001249494 
  39.71360   762.457      762.605636   762.429357  0.001311799 
  39.78860   809.361      762.804712   762.626457  0.001235479 
  39.86360   779.044      763.001938   762.821672  0.00128375 
  39.93860   788.419      763.197244   763.01493   0.001268253 
  40.01360   757.609      763.39056    763.206162  0.001320393 
  40.08860   799.104      763.581818   763.395297  0.001251262 
  40.16360   788.873      763.77095    763.582267  0.00126735 
  40.23860   750.701      763.957889   763.767003  0.001331984 
  40.31360   756.9        764.142568   763.94944   0.001321353 
  40.38860   802.572      764.324923   764.12951   0.001245968 
  40.46360   756.777      764.504888   764.307148  0.001321353 
  40.53860   795.994      764.682402   764.48229   0.001256591 
  40.61360   771.867      764.857737   764.654873  0.001295793 
  40.68860   763.043      765.030162   764.824834  0.001310849 
  40.76360   795.955      765.199951   764.992111  0.001256591 
  40.83860   757.732      765.367044   765.156643  0.001319434 
  40.91360   756.65       765.531382   765.318372  0.001321353 
  40.98860   791.568      765.692909   765.477238  0.001263748 
  41.06360   774.659      765.851567   765.633183  0.001291141 
  41.13860   763.282      766.007301   765.78615   0.0013099 
  41.21360   775.269      766.160058   765.936084  0.001290213 
  41.28860   786.754      766.309783   766.082931  0.001270967 
  41.36360   756.059      766.456424   766.226636  0.001322314 
  41.43860   762.659      766.599932   766.367146  0.001310849 
  41.51360   809.744      766.740254   766.50441   0.001234611 
  41.58860   756.002      766.877344   766.638377  0.001322314 
  41.66360   756.008      767.011153   766.768998  0.001322314 
  41.73860   786.697      767.141636   766.896223  0.001270967 
  41.81360   799.151      767.268747   767.020007  0.001251262 
  41.88860   763.404      767.392443   767.140301  0.0013099 
  41.96360   744.573      767.512684   767.257061  0.001342743 
  42.03860   791.918      767.629433   767.370242  0.00126285 
  42.11360   803.179      767.742666   767.479802  0.001245089 
  42.18860   796.179      767.852399   767.585697  0.0012557 
  42.26360   778.934      767.958739   767.687888  0.00128375 
  42.33860   757.881      768.06193    767.786335  0.001319434 
  42.41360   767.942      768.162297   767.880997  0.001302348 
  42.48860   790.079      768.259938   767.971839  0.001265547 
  42.56360   828.122      768.354301   768.058823  0.001207309 
  42.63860   814.752      768.444006   768.141914  0.001227699 
  42.71360   877.93       768.527483   768.221077  0.001139034 
  42.78860   838.832      768.604677   768.29628   0.001192348 
  42.86360   801.727      768.677084   768.36749   0.001247729 
  42.93860   831.909      768.746041   768.434676  0.001202291 
  43.01360   782.651      768.812056   768.497809  0.001277334 
  43.08860   803.184      768.874981   768.556861  0.001245089 
  43.16360   801.632      768.934432   768.611802  0.001247729 
  43.23860   804.068      768.990102   768.662608  0.001243333 
  43.31360   789.433      769.041819   768.709253  0.001266448 
  43.38860   811.832      769.089507   768.751712  0.001232012 
  43.46360   789.405      769.13313    768.789964  0.001266448 
  43.53860   774.262      769.172662   768.823985  0.001291141 
  43.61360   782.07       769.208087   768.853756  0.001278248 
  43.68860   767.07       769.239387   768.879257  0.001303288 
  43.76360   784.43       769.266548   768.900469  0.0012746 
  43.83860   805.483      769.289557   768.917376  0.001241581 
  43.91360   795.295      769.308402   768.929961  0.001257482 
  43.98860   791.468      769.323073   768.938209  0.001263748 
  44.06360   784.173      769.333563   768.942106  0.00127551 
  44.13860   791.972      769.339864   768.94164   0.00126285 
  44.21360   828.037      769.341971   768.9368    0.001207309 
  44.28860   775.611      769.339879   768.927574  0.001289287 
  44.36360   768.649      769.333585   768.913954  0.001301408 
  44.43860   791.472      769.32309    768.895931  0.001263748 
  44.51360   793.097      769.308393   768.873499  0.001261057 
  44.58860   803.236      769.289495   768.846651  0.001245089 
  44.66360   778.706      769.2664     768.815382  0.00128375 
  44.73860   797.042      769.239114   768.779689  0.001254811 
  44.81360   812.817      769.207641   768.73957   0.001230285 
  44.88860   764.627      769.17199    768.695023  0.001308006 
  44.96360   762.063      769.13217    768.646047  0.001311799 
  45.03860   766.318      769.088193   768.592643  0.001305172 
  45.11360   746.703      769.040071   768.534813  0.001338816 
  45.18860   780.104      768.987818   768.47256   0.001281912 
  45.26360   751.124      768.93145    768.405888  0.001331012 
  45.33860   750.881      768.870985   768.334801  0.001331984 
  45.41360   714.302      768.806443   768.259307  0.001399594 
  45.48860   756.506      768.737843   768.179412  0.001322314 
  45.56360   738.413      768.665211   768.095125  0.00135463 
  45.63860   743.646      768.58857    768.006454  0.001344713 
  45.71360   748.081      768.507947   767.91341   0.001336858 
  45.78860   804.562      768.423371   767.816005  0.001243333 
  45.86360   797.321      768.334873   767.714251  0.001253922 
  45.93860   762.987      768.242485   767.608161  0.001310849 
  46.01360   741.521      768.146244   767.497749  0.001348667 
  46.08860   763.726      768.046185   767.383032  0.001308953 
  46.16360   748.422      767.94235    767.264026  0.001335881 
  46.23860   757.199      767.83478    767.140747  0.001320393 
  46.31360   762.105      767.723519   767.013215  0.001311799 
  46.38860   769.998      767.608616   766.881449  0.001298596 
  46.46360   740.625      767.490119   766.745469  0.00135065 
  46.53860   797.515      767.368083   766.605297  0.001253922 
  46.61360   734.842      767.242563   766.460955  0.001360633 
  46.68860   713.973      767.113619   766.312466  0.001400642 
  46.76360   771.946      766.981314   766.159855  0.001295793 
  46.83860   751.217      766.845714   766.003146  0.001331012 
  46.91360   767.659      766.706889   765.842365  0.001302348 
  46.98860   768.956      766.564915   765.67754   0.00130047 
  47.06360   776.092      766.41987    765.508698  0.001288362 
  47.13860   782.421      766.291832   765.335868  0.001278248 
  47.21360   784.725      766.141045   765.15908   0.0012746 
  47.28860   723.718      765.987456   764.978363  0.00138196 
  47.36360   753.918      765.831167   764.79375   0.001326169 
  47.43860   738.497      765.672285   764.605272  0.001353634 
  47.51360   699.938      765.510925   764.412963  0.001428303 
  47.58860   756.533      765.347211   764.216856  0.001321353 
  47.66360   784.993      765.181274   764.016986  0.00127369 
  47.73860   761.655      765.013256   763.813388  0.001312749 
  47.81360   730.791      764.84331    763.606099  0.001368699 
  47.88860   790.208      764.671602   763.395156  0.001265547 
  47.96360   784.33       764.498311   763.180595  0.0012746 
  48.03860   790.694      764.323632   762.962457  0.001264647 
  48.11360   751.302      764.147779   762.74078   0.001331012 
  48.18860   795.712      763.970984   762.515605  0.001256591 
  48.26360   808.888      763.793505   762.286971  0.001236348 
  48.33860   746.217      763.615628   762.054922  0.001339796 
  48.41360   755.368      763.437668   761.819498  0.00132424 
  48.48860   755.319      763.259982   761.580742  0.00132424 
  48.56360   756.099      763.082967   761.338699  0.001322314 
  48.63860   762.339      762.907078   761.093413  0.001311799 
  48.71360   735.997      762.732832   760.844928  0.001358628 
  48.78860   760.337      762.560824   760.593289  0.001315608 
  48.86360   771.181      762.39175    760.338544  0.001296726 
  48.93860   758.299      762.226421   760.080739  0.001318476 
  49.01360   729.419      762.065805   759.819921  0.001370727 
  49.08860   716.355      761.911061   759.556138  0.001396458 
  49.16360   747.436      761.763603   759.28944   0.001337836 
  49.23860   714.895      761.625173   759.019874  0.001398547 
  49.31360   771.396      761.500006   758.747491  0.001296726 
  49.38860   756.208      761.386807   758.472341  0.001322314 
  49.46360   791.884      761.291232   758.194475  0.00126285 
  49.53860   752.69       761.218088   757.913944  0.001328103 
  49.61360   785.75       761.173904   757.6308    0.001272781 
  49.68860   751.67       761.1678     757.345095  0.001330041 
  49.76360   752.25       761.213185   757.056883  0.001329072 
  49.83860   715.762      761.33265    756.766215  0.001397502 
  49.91360   758.891      761.577245   756.473147  0.001317519 
  49.98860   745.489      762.1007     756.177732  0.00134176 
  50.06360   713.749      763.382094   755.880024  0.001400642 
  50.13860   737.083      766.670286   755.58008   0.001356627 
  50.21360   778.421      774.360607   755.277954  0.00128467 
  50.28860   818.028      789.295293   754.973701  0.001222554 
  50.36360   805.942      812.053559   754.667379  0.001240707 
  50.43860   807.198      837.41619    754.359044  0.001238961 
  50.51360   876.753      853.370652   754.048753  0.001140573 
  50.58860   855.288      848.553306   753.736563  0.001168822 
  50.66360   847.672      826.755316   753.422531  0.001180091 
  50.73860   797.767      801.414759   753.106715  0.001253922 
  50.81360   766.405      781.834969   752.789175  0.001305172 
  50.88860   760.424      770.376259   752.469967  0.001314654 
  50.96360   756.645      765.041887   752.149151  0.001321353 
  51.03860   725.288      762.984108   751.826786  0.001378883 
  51.11360   730.251      762.322971   751.502932  0.001369712 
  51.18860   752.198      762.220779   751.177647  0.001329072 
  51.26360   716.01       762.396842   750.850991  0.001396458 
  51.33860   697.306      762.776969   750.523025  0.001433716 
  51.41360   781.091      763.350357   750.193808  0.001280078 
  51.48860   774.726      764.12864    749.863401  0.001291141 
  51.56360   737.483      765.137219   749.531864  0.001355628 
  51.63860   732.304      766.414902   749.199258  0.001365666 
  51.71360   734.948      768.01627    748.865643  0.001360633 
  51.78860   733.701      770.016108   748.531081  0.001362643 
  51.86360   746.649      772.516518   748.195633  0.001339796 
  51.93860   739.583      775.657835   747.859359  0.001351644 
  52.01360   779.079      779.63564    747.522321  0.00128375 
  52.08860   782.1        784.727943   747.184581  0.001278248 
  52.16360   727.879      791.343723   746.846199  0.001373777 
  52.23860   750.155      800.141432   746.507237  0.001332956 
  52.31360   762.682      812.459834   746.167757  0.001310849 
  52.38860   784.298      832.055076   745.827819  0.0012746 
  52.46360   828.774      870.929711   745.487486  0.00120647 
  52.53860   888.191      963.130603   745.146819  0.001126075 
  52.61360   1070.57      1182.486127  744.80588   0.000934057 
  52.68860   1576.64      1635.601861  744.46473   0.000634162 
  52.76360   2388.48      2386.367012  744.12343   0.000418712 
  52.83860   3396.89      3322.877161  743.782042  0.000294416 
  52.91360   4157.86      4071.195472  743.440627  0.000240519 
  52.98860   4157.42      4140.669428  743.099247  0.000240519 
  53.06360   3444.42      3475.07927   742.757963  0.000290317 
  53.13860   2530.23      2536.283499  742.416835  0.000395243 
  53.21360   1720.02      1738.973754  742.075925  0.000581476 
  53.28860   1184.54      1236.443097  741.735294  0.00084407 
  53.36360   908.238      984.707343   741.395002  0.001100813 
  53.43860   827.936      876.805477   741.055111  0.001208148 
  53.51360   783.18       831.517588   740.715679  0.001276422 
  53.58860   776.894      809.191698   740.376769  0.001287437 
  53.66360   761.913      795.325724   740.03844   0.001312749 
  53.73860   748.019      785.356416   739.700751  0.001336858 
  53.81360   753.469      777.723051   739.363763  0.001327136 
  53.88860   747.307      771.698587   739.027535  0.001337836 
  53.96360   759.053      766.843058   738.692127  0.001317519 
  54.03860   744.023      762.85966    738.357597  0.001343728 
  54.11360   773.465      759.539818   738.024004  0.001292999 
  54.18860   750.574      756.733446   737.691407  0.001331984 
  54.26360   748.435      754.330425   737.359864  0.001335881 
  54.33860   709.646      752.248562   737.029433  0.001409067 
  54.41360   734.578      750.425548   736.700172  0.001361637 
  54.48860   767.021      748.813496   736.372139  0.001303288 
  54.56360   749.203      747.375123   736.04539   0.001334905 
  54.63860   720.643      746.081069   735.719982  0.001388145 
  54.71360   744.226      744.907968   735.395972  0.001343728 
  54.78860   752.197      743.837054   735.073416  0.001329072 
  54.86370   746.838      742.851866   734.751942  0.001338816 
  54.93860   711.493      741.943689   734.432888  0.001405899 
  55.01360   717.389      741.098565   734.115027  0.001394373 
  55.08860   745.353      740.309243   733.79884   0.00134176 
  55.16360   733.18       739.56864    733.484383  0.001363649 
  55.23870   709.855      738.869913   733.171293  0.001409067 
  55.31360   728.64       738.210723   732.860872  0.001372759 
  55.38860   736.833      737.584128   732.551924  0.001357627 
  55.46360   721.878      736.98739    732.244918  0.001385047 
  55.53860   716.252      736.417397   731.939907  0.001396458 
  55.61370   726.168      735.870767   731.63654   0.001376837 
  55.68860   742.463      735.347305   731.336075  0.001346688 
  55.76360   711.883      734.842893   731.037357  0.001404845 
  55.83860   715.757      734.356492   730.740837  0.001397502 
  55.91360   715.46       733.886585   730.446566  0.001397502 
  55.98870   738.971      733.431248   730.154206  0.001353634 
  56.06360   733.308      732.99109    729.864969  0.001363649 
  56.13860   758.048      732.563307   729.577739  0.001319434 
  56.21360   760.776      732.147587   729.292953  0.001314654 
  56.28860   743.088      731.743126   729.010658  0.0013457 
  56.36370   796.405      731.348702   728.730529  0.0012557 
  56.43860   753.721      730.965228   728.453727  0.001327136 
  56.51360   733.409      730.590599   728.179184  0.001363649 
  56.58860   744.715      730.224831   727.907317  0.001342743 
  56.66360   778.688      729.867477   727.638169  0.00128375 
  56.73870   706.742      729.517683   727.371432  0.001415435 
  56.81360   741.789      729.176466   727.10821   0.001347677 
  56.88860   767.764      728.842132   726.847485  0.001302348 
  56.96360   732.804      728.514853   726.589653  0.001364657 
  57.03860   747.713      728.194373   726.334756  0.001337836 
  57.11370   720.445      727.880047   726.082501  0.001388145 
  57.18860   716.918      727.572907   725.833931  0.001394373 
  57.26360   712.414      727.271528   725.588084  0.001403792 
  57.33860   730.102      726.976154   725.345333  0.001369712 
  57.41360   715.813      726.687329   725.105717  0.001397502 
  57.48870   736.65       726.40316    724.868961  0.001357627 
  57.56360   751.156      726.125333   724.636043  0.001331012 
  57.63860   708.145      725.852619   724.406059  0.001412246 
  57.71360   714.177      725.585291   724.179358  0.001400642 
  57.78860   712.77       725.32326    723.955978  0.001402741 
  57.86370   759.866      725.066108   723.73566   0.001315608 
  57.93860   759.064      724.814777   723.519314  0.001317519 
  58.01360   756.379      724.568188   723.306099  0.001322314 
  58.08860   746.919      724.326621   723.096339  0.001338816 
  58.16360   707.543      724.090025   722.890067  0.001413308 
  58.23870   719.52       723.858049   722.687047  0.001390217 
  58.31360   761.042      723.631565   722.488113  0.001313701 
  58.38860   706.357      723.409624   722.292491  0.001415435 
  58.46360   727.987      723.192498   722.100479  0.001373777 
  58.53860   753.657      722.980159   721.912106  0.001327136 
  58.61370   738.088      722.772209   721.727157  0.00135463 
  58.68860   692.773      722.569646   721.54639   0.001443538 
  58.76360   697.281      722.371534   721.369101  0.001433716 
  58.83860   699.259      722.178129   721.195559  0.001430465 
  58.91360   708.51       721.98942    721.025791  0.001411185 
  58.98870   721.648      721.805155   720.859601  0.001386079 
  59.06360   721.207      721.626052   720.69767   0.001386079 
  59.13860   724.852      721.45138    720.539366  0.001379907 
  59.21360   736.542      721.28138    720.384928  0.001357627 
  59.28860   726.156      721.116051   720.23438   0.001376837 
  59.36370   731.365      720.955184   720.08755   0.001367687 
  59.43860   716.953      720.799417   719.945036  0.001394373 
  59.51360   717.777      720.648125   719.806279  0.001393332 
  59.58860   734.307      720.501528   719.671491  0.001361637 
  59.66360   714.299      720.359642   719.540691  0.001399594 
  59.73870   751.364      720.222303   719.413729  0.001331012 
  59.81360   774.444      720.090071   719.291122  0.001291141 
  59.88860   760.193      719.962434   719.172385  0.001315608 
  59.96360   741.699      719.839603   719.057701  0.001348667 
  60.03860   743.344      719.721616   718.947085  0.0013457 
  60.11370   748.647      719.608372   718.84041   0.001335881 
  60.18860   719.404      719.500372   718.738108  0.001390217 
  60.26360   773.704      719.397241   718.639773  0.001292069 
  60.33860   728.431      719.299214   718.545555  0.001372759 
  60.41360   733.924      719.206397   718.455467  0.001362643 
  60.48870   774.365      719.11881    718.369405  0.001291141 
  60.56360   739.205      719.036958   718.287716  0.001352638 
  60.63860   702.252      718.960717   718.210071  0.001423994 
  60.71360   733.239      718.890476   718.136591  0.001363649 
  60.78860   774.057      718.826596   718.067282  0.001292069 
  60.86370   751.991      718.769483   718.002068  0.001330041 
  60.93860   750.587      718.719998   717.941205  0.001331984 
  61.01360   736.81       718.678812   717.884447  0.001357627 
  61.08860   745.734      718.647238   717.831883  0.001340777 
  61.16360   742.307      718.62706    717.783514  0.001346688 
  61.23870   701.929      718.620956   717.739288  0.00142507 
  61.31360   707.387      718.633426   717.699376  0.001413308 
  61.38860   731.201      718.674397   717.66361   0.001367687 
  61.46360   735.176      718.773286   717.632047  0.001360633 
  61.53860   798.739      719.022364   717.604686  0.001252148 
  61.61370   720.924      719.665493   717.581499  0.001387112 
  61.68860   698.837      721.161309   717.562568  0.001430465 
  61.76360   761.057      724.037081   717.547807  0.001313701 
  61.83860   805.38       728.314874   717.537241  0.001241581 
  61.91360   795.127      732.926431   717.530866  0.001257482 
  61.98870   761.197      735.178307   717.528677  0.001313701 
  62.06360   794.239      733.355593   717.530669  0.001259268 
  62.13860   819.966      728.962779   717.536837  0.001219141 
  62.21360   768.205      724.570919   717.547173  0.001301408 
  62.28860   774.755      721.517797   717.561671  0.001291141 
  62.36370   728.276      719.884046   717.580349  0.001372759 
  62.43860   724.268      719.172588   717.603117  0.001380933 
  62.51360   748.569      718.894454   717.630048  0.001335881 
  62.58860   756.605      718.784777   717.661104  0.001321353 
  62.66360   776.353      718.739159   717.696274  0.001288362 
  62.73870   733.058      718.723953   717.735602  0.001364657 
  62.81360   763.624      718.728065   717.778911  0.0013099 
  62.88860   752.701      718.746633   717.826353  0.001328103 
  62.96360   733.942      718.776844   717.87786   0.001362643 
  63.03860   767.705      718.816837   717.933416  0.001302348 
  63.11370   760.01       718.865395   717.993091  0.001315608 
  63.18860   712.82       718.921392   718.056622  0.001402741 
  63.26360   756.407      718.997395   718.124238  0.001322314 
  63.33860   745.465      719.066905   718.195842  0.00134176 
  63.41360   747.468      719.142483   718.271416  0.001337836 
  63.48870   704.314      719.22397    718.351051  0.001419705 
  63.56360   738.284      719.310822   718.434401  0.00135463 
  63.63860   715.51       719.403219   718.521774  0.001397502 
  63.71360   724.584      719.500932   718.613042  0.001379907 
  63.78860   710.757      719.603871   718.708182  0.001406953 
  63.86370   730.159      719.712121   718.80731   0.001369712 
  63.93860   772.677      719.825195   718.91      0.001293929 
  64.01360   720.565      719.943509   719.016632  0.001388145 
  64.08870   733.015      720.067071   719.1272    0.001364657 
  64.16370   748.515      720.195552   719.241385  0.001335881 
  64.23860   720.249      720.328946   719.359148  0.001388145 
  64.31360   758.186      720.467633   719.480779  0.001318476 
  64.38860   686.245      720.611475   719.606098  0.001456792 
  64.46370   752.308      720.760721   719.735253  0.001329072 
  64.53870   721.147      720.915036   719.867875  0.001387112 
  64.61360   724.179      721.074471   720.003922  0.001380933 
  64.68860   727.876      721.239537   720.143729  0.001373777 
  64.76360   686.37       721.410128   720.28709   0.001456792 
  64.83870   740.033      721.586598   720.434174  0.001351644 
  64.91370   706.87       721.768616   720.58456   0.001414371 
  64.98860   716.459      721.956317   720.738205  0.001395415 
  65.06360   734.153      722.150378   720.89549   0.001361637 
  65.13860   703.443      722.350762   721.05618   0.001421847 
  65.21370   687.255      722.557982   721.220465  0.00145457 
  65.28870   694.397      722.771763   721.387878  0.001440253 
  65.36360   707.587      722.992385   721.558371  0.001413308 
  65.43860   685.264      723.220792   721.732368  0.001459018 
  65.51360   691.871      723.457106   721.90961   0.001445734 
  65.58870   689.706      723.702126   722.090308  0.001450142 
  65.66370   771.435      723.955751   722.273945  0.001296726 
  65.73860   773.604      724.218575   722.460474  0.001292999 
  65.81360   719.206      724.492024   722.650359  0.001390217 
  65.88860   727.221      724.776609   722.843318  0.001374796 
  65.96370   714.486      725.073726   723.039578  0.001399594 
  66.03870   735.436      725.383758   723.238581  0.00135963 
  66.11360   652.523      725.708027   723.440278  0.001533057 
  66.18860   661.285      726.049017   723.645171  0.001511674 
  66.26360   708.401      726.408246   723.852955  0.001411185 
  66.33870   716.657      726.788548   724.063876  0.001395415 
  66.41370   738.144      727.191711   724.277333  0.00135463 
  66.48860   744.291      727.621016   724.493277  0.001343728 
  66.56360   761.334      728.081711   724.712246  0.001313701 
  66.63860   696.611      728.578311   724.933914  0.00143589 
  66.71370   695.281      729.12115    725.158543  0.001438069 
  66.78870   733.393      729.710043   725.385495  0.001363649 
  66.86360   758.129      730.357994   725.614719  0.001319434 
  66.93860   733.291      731.079353   725.846786  0.001363649 
  67.01360   726.442      731.889668   726.081352  0.001376837 
  67.08870   706.283      732.811649   726.318694  0.001415435 
  67.16370   714.46       733.871388   726.558137  0.001399594 
  67.23860   707.77       735.106715   726.799631  0.001413308 
  67.31360   727.746      736.573697   727.043779  0.001373777 
  67.38860   730.146      738.345066   727.290217  0.001369712 
  67.46370   707.181      740.530803   727.539236  0.001414371 
  67.53870   702.791      743.285322   727.79013   0.00142292 
  67.61360   709.362      746.870865   728.042848  0.001410125 
  67.68860   688.679      751.858763   728.298022  0.001452354 
  67.76360   720.517      759.864329   728.555271  0.001388145 
  67.83870   709.811      775.985831   728.814899  0.001409067 
  67.91370   722.086      813.662086   729.076172  0.001385047 
  67.98860   846.156      898.70441    729.339037  0.001181714 
  68.06360   1024.18      1060.86703   729.604151  0.000976562 
  68.13860   1336.99      1301.205908  729.871121  0.000748148 
  68.21370   1609.88      1552.104599  730.140263  0.000621267 
  68.28870   1725.96      1667.719265  730.410813  0.000579518 
  68.36360   1583.78      1551.11039   730.682721  0.000631297 
  68.43860   1309.26      1300.741222  730.956667  0.000763946 
  68.51360   1021.11      1061.33692   731.232245  0.000979621 
  68.58870   826.788      900.123135   731.50978   0.00120983 
  68.66370   714.151      816.057552   731.788487  0.001400642 
  68.73860   765.4        779.275119   732.068314  0.001306116 
  68.81360   721.625      763.847953   732.349964  0.001386079 
  68.88860   716.253      756.459854   732.633017  0.001396458 
  68.96370   727.384      752.073665   732.917809  0.001374796 
  69.03870   711.243      749.093485   733.203534  0.001405899 
  69.11360   704.773      746.958153   733.490143  0.001418636 
  69.18860   701.803      745.401345   733.778353  0.00142507 
  69.26360   705.815      744.270536   734.067738  0.001416501 
  69.33870   737.78       743.463394   734.358639  0.001355628 
  69.41370   706.253      742.915003   734.650236  0.001415435 
  69.48860   720.507      742.581924   734.942477  0.001388145 
  69.56360   696.944      742.440202   735.236098  0.001434803 
  69.63860   703.442      742.486606   735.530663  0.001421847 
  69.71370   738.083      742.749777   735.82652   0.00135463 
  69.78870   754.322      743.349108   736.122834  0.001326169 
  69.86360   716.333      744.6975     736.419558  0.001396458 
  69.93860   728.599      747.965428   736.717436  0.001372759 
  70.01360   788.785      755.550255   737.016028  0.00126735 
  70.08870   771.193      770.511401   737.315686  0.001296726 
  70.16370   784.471      793.595914   737.615568  0.0012746 
  70.23860   817.715      819.165658   737.915623  0.001222554 
  70.31360   812.141      833.501722   738.216609  0.001231148 
  70.38860   797.509      824.778322   738.518079  0.001253922 
  70.46370   792.327      800.711557   738.820391  0.001261953 
  70.53870   731.253      776.417878   739.122693  0.001367687 
  70.61360   681.719      759.603525   739.424939  0.001466852 
  70.68860   676.924      750.665879   739.727892  0.001477017 
  70.76360   679.653      746.793289   740.031101  0.001471357 
  70.83870   719.571      745.282943   740.334928  0.001390217 
  70.91370   736.809      744.677905   740.638517  0.001357627 
  70.98860   750.246      744.411805   740.941825  0.001332956 
  71.06360   735.96       744.301879   741.245616  0.001358628 
  71.13860   742.068      744.28574    741.549441  0.001347677 
  71.21370   767.345      744.334296   741.853661  0.001303288 
  71.28870   772.793      744.42984    742.157422  0.001293929 
  71.36360   750.346      744.560449   742.46068   0.001332956 
  71.43860   766.401      744.718258   742.764202  0.001305172 
  71.51360   764.984      744.897185   743.067539  0.00130706 
  71.58870   747.48       745.093146   743.371052  0.001337836 
  71.66370   744.44       745.302337   743.67389   0.001343728 
  71.73860   746.462      745.522208   743.976012  0.001339796 
  71.81360   737.145      745.751405   744.278181  0.001356627 
  71.88860   784.045      745.988102   744.579952  0.00127551 
  71.96370   767.087      746.231395   744.881685  0.001303288 
  72.03870   753.273      746.479629   745.182534  0.001327136 
  72.11360   751.674      746.731965   745.482461  0.001330041 
  72.18860   752.349      746.988394   745.782223  0.001329072 
  72.26360   765.16       747.248008   746.081382  0.00130706 
  72.33870   771.223      747.51067    746.380292  0.001296726 
  72.41370   776.038      747.775262   746.678119  0.001288362 
  72.48860   806.971      748.041414   746.974824  0.001238961 
  72.56360   800.538      748.309525   747.271162  0.001249494 
  72.63860   787.729      748.578966   747.566695  0.001269156 
  72.71370   816.649      748.849853   747.861778  0.001224265 
  72.78870   758.923      749.121249   748.155586  0.001317519 
  72.86360   715.404      749.392955   748.448085  0.001397502 
  72.93860   740.965      749.665525   748.740017  0.001349658 
  73.01360   743.988      749.938437   749.030954  0.001343728 
  73.08870   731.886      750.211913   749.321246  0.001366676 
  73.16370   718.179      750.48509    749.610081  0.001392292 
  73.23860   748.978      750.757849   749.897428  0.001334905 
  73.31360   775.416      751.030807   750.184019  0.001289287 
  73.38860   748.518      751.303497   750.469434  0.001335881 
  73.46370   713.102      751.576185   750.754015  0.001402741 
  73.53870   755.714      751.848055   751.03697   0.001323276 
  73.61360   710.092      752.119026   751.31827   0.001408009 
  73.68860   726.156      752.389744   751.598632  0.001376837 
  73.76360   735.716      752.659772   751.877647  0.00135963 
  73.83870   769.611      752.9294     752.155649  0.001299532 
  73.91370   760.016      753.199465   752.431868  0.001315608 
  73.98860   751.936      753.466672   752.706275  0.001330041 
  74.06360   720.485      753.733292   752.979573  0.001388145 
  74.13860   720.659      753.998911   753.251362  0.001387112 
  74.21370   717.412      754.263829   753.521972  0.001394373 
  74.28870   726.607      754.52729    753.790651  0.001375816 
  74.36360   746.726      754.789251   754.057376  0.001338816 
  74.43860   738.448      755.050367   754.32283   0.00135463 
  74.51360   778.248      755.310244   754.586628  0.00128467 
  74.58870   742.376      755.569186   754.849088  0.001346688 
  74.66370   724.178      755.826465   755.109484  0.001380933 
  74.73860   755.17       756.082049   755.367796  0.00132424 
  74.81360   796.372      756.336588   755.624687  0.0012557 
  74.88860   775.248      756.589707   755.879785  0.001290213 
  74.96370   753.541      756.84171    756.1334    0.001327136 
  75.03870   798.411      757.0919     756.384831  0.001252148 
  75.11360   778.926      757.340255   756.634062  0.00128375 
  75.18860   797.748      757.587416   756.881733  0.001253922 
  75.26360   761.829      757.83303    757.127488  0.001312749 
  75.33870   764.713      758.077403   757.371626  0.001308006 
  75.41370   789.258      758.319868   757.613476  0.00126735 
  75.48860   751.148      758.560418   757.853022  0.001331012 
  75.56360   812.519      758.799688   758.090884  0.001231148 
  75.63860   743.328      759.03735    758.326719  0.0013457 
  75.71370   746.908      759.273714   758.560817  0.001338816 
  75.78870   765.787      759.508155   758.792535  0.001306116 
  75.86360   769.13       759.740687   759.021862  0.00130047 
  75.93860   765.886      759.971945   759.249392  0.001306116 
  76.01360   771.403      760.201641   759.4748    0.001296726 
  76.08870   778.654      760.430105   759.698363  0.00128467 
  76.16370   758          760.65677    759.919471  0.001319434 
  76.23860   762.118      760.881694   760.138115  0.001311799 
  76.31360   756.645      761.105544   760.354863  0.001321353 
  76.38860   769.936      761.328102   760.569407  0.001298596 
  76.46370   755.097      761.549769   760.782015  0.00132424 
  76.53870   757.217      761.770091   760.992105  0.001320393 
  76.61360   740.257      761.98924    761.199674  0.00135065 
  76.68860   766.64       762.208017   761.405263  0.00130423 
  76.76360   713.091      762.426401   761.608582  0.001402741 
  76.83870   737.266      762.645034   761.809885  0.001356627 
  76.91370   793.709      762.863789   762.008626  0.001260162 
  76.98860   746.169      763.083254   762.204803  0.001339796 
  77.06360   767.513      763.304796   762.398931  0.001303288 
  77.13860   800.614      763.529171   762.590738  0.001248611 
  77.21370   761.826      763.758113   762.780465  0.001312749 
  77.28870   800.467      763.992996   762.967599  0.001249494 
  77.36360   792.1        764.238008   763.152144  0.00126285 
  77.43860   755.098      764.49504    763.334585  0.00132424 
  77.51360   747.385      764.77136    763.514669  0.001337836 
  77.58870   777.206      765.077878   763.692624  0.001286514 
  77.66370   741.558      765.436809   763.867974  0.001348667 
  77.73860   759.473      765.914483   764.040723  0.001316563 
  77.81360   739.069      766.713513   764.211328  0.001352638 
  77.88860   809.431      768.33502    764.379556  0.001235479 
  77.96370   786.25       771.660453   764.545623  0.001271874 
  78.03870   806.503      777.491357   764.709086  0.001239833 
  78.11360   821.569      785.416394   764.869953  0.00121744 
  78.18860   842.615      792.602727   765.028653  0.001186604 
  78.26360   835.807      794.125938   765.184971  0.001196476 
  78.33870   837.829      788.761255   765.339111  0.001193171 
  78.41370   847.787      780.939658   765.490664  0.001179281 
  78.48860   858.473      774.547397   765.639641  0.001164836 
  78.56360   874.333      770.721481   765.786445  0.001143661 
  78.63860   814.203      768.935993   765.930877  0.00122856 
  78.71370   815.737      768.248132   766.073129  0.001225981 
  78.78870   836.66       768.01691    766.212828  0.001194822 
  78.86360   819.78       767.953806   766.349988  0.001219993 
  78.93860   776.295      767.959173   766.484981  0.001288362 
  79.01360   773.77       768.000404   766.61763   0.001292069 
  79.08870   794.674      768.064267   766.748114  0.001258374 
  79.16370   786.149      768.143295   766.876092  0.001271874 
  79.23860   777.029      768.232775   767.001584  0.001286514 
  79.31360   744.217      768.329792   767.124932  0.001343728 
  79.38860   761.978      768.438708   767.245979  0.001312749 
  79.46370   780.52       768.544753   767.36489   0.001280994 
  79.53870   783.866      768.653171   767.48136   0.00127551 
  79.61360   795.144      768.763123   767.59541   0.001257482 
  79.68860   811.129      768.874288   767.707357  0.001232878 
  79.76360   816.8        768.986063   767.817059  0.001224265 
  79.83870   779.439      769.098256   767.924672  0.00128283 
  79.91370   806.64       769.210316   768.029923  0.001239833 
  79.98860   819.221      769.322058   768.132835  0.001220846 
  80.06360   762.241      769.433651   768.233699  0.001311799 
  80.13860   782.281      769.544859   768.332392  0.001278248 
  80.21370   751.727      769.655776   768.429056  0.001330041 
  80.28870   763.131      769.766085   768.523452  0.001310849 
  80.36360   801.405      769.875791   768.615606  0.001247729 
  80.43860   790.625      769.985216   768.705781  0.001264647 
  80.51360   741.271      770.095196   768.793873  0.001348667 
  80.58870   792.217      770.204077   768.880014  0.001261953 
  80.66370   823.433      770.312589   768.963993  0.001214049 
  80.73860   795.827      770.420843   769.045841  0.001256591 
  80.81360   748.881      770.529258   769.125796  0.001334905 
  80.88860   787.881      770.637838   769.20377   0.001269156 
  80.96370   780.735      770.746906   769.279884  0.001280994 
  81.03870   795.101      770.856372   769.353959  0.001257482 
  81.11360   814.879      770.966464   769.426025  0.00122684 
  81.18860   819.889      771.077737   769.496299  0.001219993 
  81.26360   811.799      771.190345   769.564707  0.001232012 
  81.33870   751.707      771.304782   769.631363  0.001330041 
  81.41370   753.821      771.421137   769.696113  0.001326169 
  81.48860   764.226      771.53985    769.758991  0.001308953 
  81.56360   744.581      771.661751   769.820192  0.001342743 
  81.63860   754.213      771.787282   769.879658  0.001326169 
  81.71370   827.474      771.917308   769.93749   0.001208148 
  81.78870   838.384      772.052292   769.993565  0.001193171 
  81.86360   798.989      772.192346   770.047916  0.001251262 
  81.93860   848.312      772.340563   770.100719  0.001178471 
  82.01360   845.254      772.497274   770.151928  0.001183341 
  82.08870   834.088      772.664277   770.20164   0.001198963 
  82.16370   847.969      772.84298    770.249751  0.001179281 
  82.23860   840.968      773.03559    770.2963    0.001189061 
  82.31360   815.181      773.245397   770.341442  0.00122684 
  82.38860   842.734      773.47552    770.385146  0.001186604 
  82.46370   852.927      773.730521   770.4275    0.001172828 
  82.53870   798.075      774.014913   770.468423  0.001253035 
  82.61360   806.798      774.335162   770.507955  0.001239833 
  82.68860   795.595      774.700607   770.546234  0.001256591 
  82.76360   797.781      775.121748   770.583242  0.001253035 
  82.83870   803.187      775.613678   770.61906   0.001245089 
  82.91370   767.572      776.194121   770.653627  0.001302348 
  82.98860   796.411      776.888526   770.686984  0.0012557 
  83.06360   758.922      777.734569   770.719256  0.001317519 
  83.13860   816.938      778.781752   770.750434  0.001224265 
  83.21370   791.989      780.105095   770.780593  0.00126285 
  83.28870   771.862      781.810605   770.809691  0.001295793 
  83.36360   793.421      784.077287   770.837769  0.001260162 
  83.43860   768.66       787.285612   770.864941  0.001301408 
  83.51360   765.321      792.463145   770.891205  0.00130706 
  83.58870   787.633      802.720201   770.916634  0.001270061 
  83.66370   827.945      825.917061   770.9412    0.001208148 
  83.73860   834.614      876.39627    770.964945  0.001198133 
  83.81360   934.779      969.221813   770.987972  0.001070062 
  83.88860   1087.41      1101.437515  771.010288  0.000919388 
  83.96370   1289.23      1229.674626  771.031964  0.000775477 
  84.03870   1269.27      1267.687024  771.052981  0.000787714 
  84.11360   1238.38      1180.355205  771.073382  0.000807535 
  84.18860   1088.64      1041.919762  771.093265  0.00091883 
  84.26360   958.737      924.116056   771.112643  0.001043273 
  84.33870   867.845      850.58099    771.131582  0.001152218 
  84.41370   816.987      813.94169    771.150075  0.001224265 
  84.48860   823.498      797.803046   771.168165  0.001214049 
  84.56360   791.112      790.41835    771.185944  0.001263748 
  84.63860   775.6        786.37151    771.20343   0.001289287 
  84.71370   707.291      783.711983   771.22069   0.001414371 
  84.78870   743.259      781.796252   771.237721  0.0013457 
  84.86360   794.7        780.357533   771.254567  0.001258374 
  84.93860   774.823      779.248586   771.271318  0.001290213 
  85.01360   796.31       778.380412   771.287994  0.0012557 
  85.08870   769.15       777.690193   771.304664  0.00130047 
  85.16370   784.519      777.136589   771.321327  0.0012746 
  85.23860   794.219      776.688147   771.338028  0.001259268 
  85.31360   784.497      776.321033   771.354856  0.0012746 
  85.38860   793.774      776.019214   771.371835  0.001260162 
  85.46370   769.09       775.769732   771.389033  0.00130047 
  85.53870   768.053      775.563645   771.406449  0.001302348 
  85.61360   772.512      775.393312   771.42413   0.00129486 
  85.68860   758.721      775.252385   771.442167  0.001318476 
  85.76360   771.188      775.136507   771.460583  0.001296726 
  85.83870   778.215      775.041856   771.47945   0.00128467 
  85.91370   788.165      774.965736   771.498764  0.001269156 
  85.98860   804.276      774.905666   771.51857   0.001243333 
  86.06360   760.207      774.859497   771.538967  0.001315608 
  86.13860   759.422      774.825722   771.559975  0.001316563 
  86.21370   740.013      774.802981   771.581672  0.001351644 
  86.28870   739.109      774.790256   771.604044  0.001352638 
  86.36360   777.105      774.786599   771.627138  0.001286514 
  86.43860   698.207      774.791232   771.651061  0.001432631 
  86.51360   738.457      774.803547   771.67583   0.00135463 
  86.58870   811.734      774.823049   771.701527  0.001232012 
  86.66370   776.848      774.849272   771.72813   0.001287437 
  86.73860   768.262      774.881833   771.755684  0.001301408 
  86.81360   746.781      774.920522   771.784308  0.001338816 
  86.88870   765.108      774.965129   771.814055  0.00130706 
  86.96370   774.652      775.015363   771.844892  0.001291141 
  87.03870   742.379      775.071132   771.876905  0.001346688 
  87.11360   806.716      775.132249   771.910097  0.001239833 
  87.18860   769.89       775.198796   771.944602  0.001298596 
  87.26370   742.31       775.270753   771.980475  0.001346688 
  87.33870   805.244      775.347919   772.017665  0.001241581 
  87.41370   808.185      775.430391   772.056267  0.001237218 
  87.48860   770.155      775.518083   772.096274  0.001298596 
  87.56360   749.732      775.611271   772.137839  0.00133393 
  87.63870   758.505      775.710049   772.181015  0.001318476 
  87.71370   766.448      775.814252   772.225735  0.001305172 
  87.78870   802.027      775.924114   772.272101  0.001246848 
  87.86360   811.966      776.039606   772.320094  0.001231148 
  87.93860   846.153      776.161173   772.36989   0.001181714 
  88.01370   775.709      776.289002   772.421542  0.001289287 
  88.08870   758.405      776.422941   772.474958  0.001318476 
  88.16370   772.973      776.563352   772.530252  0.001293929 
  88.23860   777.211      776.710256   772.587392  0.001286514 
  88.31360   786.006      776.864276   772.646578  0.001271874 
  88.38870   768.564      777.025697   772.707862  0.001301408 
  88.46370   738.113      777.194381   772.771126  0.00135463 
  88.53870   735.097      777.370838   772.836497  0.001360633 
  88.61360   796.625      777.555149   772.903928  0.0012557 
  88.68860   774.25       777.748154   772.973644  0.001291141 
  88.76370   776.136      777.950271   773.045699  0.001288362 
  88.83870   802.347      778.161388   773.119944  0.001245968 
  88.91370   827.426      778.382214   773.19652   0.001208148 
  88.98860   772.013      778.612924   773.275363  0.00129486 
  89.06360   741.8        778.854651   773.356727  0.001347677 
  89.13870   771.022      779.108007   773.440666  0.001296726 
  89.21370   788.107      779.37295    773.526999  0.001269156 
  89.28870   791.9        779.650475   773.61588   0.00126285 
  89.36360   799.357      779.940924   773.707228  0.001251262 
  89.43860   793.772      780.245855   773.80133   0.001260162 
  89.51370   782.232      780.56619    773.898237  0.001278248 
  89.58870   780.385      780.902041   773.997734  0.001280994 
  89.66370   808.463      781.254857   774.09999   0.001237218 
  89.73860   768.477      781.625274   774.204905  0.001301408 
  89.81360   759.034      782.015515   774.312798  0.001317519 
  89.88870   750.896      782.427029   774.423723  0.001331984 
  89.96370   754.837      782.860259   774.537424  0.001325204 
  90.03870   774.976      783.317405   774.654088  0.001290213 
  90.11360   793.414      783.79967    774.773591  0.001260162 
  90.18860   762.043      784.310375   774.896293  0.001311799 
  90.26370   754.369      784.851927   775.022245  0.001325204 
  90.33870   791.475      785.425468   775.151149  0.001263748 
  90.41370   803.983      786.03454    775.28321   0.001244211 
  90.48860   841.762      786.681479   775.418282  0.001188241 
  90.56360   776.779      787.37158    775.556765  0.001287437 
  90.63870   800.335      788.109084   775.698707  0.001249494 
  90.71370   814.288      788.896665   775.843768  0.001227699 
  90.78870   799.677      789.740486   775.992169  0.001250378 
  90.86360   790.332      790.645264   776.143744  0.001265547 
  90.93860   795.011      791.620163   776.29893   0.001257482 
  91.01370   792.405      792.673275   776.457777  0.001261953 
  91.08870   803.125      793.810851   776.619896  0.001245089 
  91.16370   818.602      795.04461    776.785531  0.001221699 
  91.23860   810.156      796.384817   776.954487  0.001234611 
  91.31360   771.518      797.849067   777.127247  0.001295793 
  91.38870   807.84       799.45442    777.303859  0.001238089 
  91.46370   806.684      801.216244   777.483885  0.001239833 
  91.53870   797.724      803.159688   777.667588  0.001253922 
  91.61360   871.694      805.309434   777.854748  0.001147539 
  91.68860   855.241      807.704245   778.045895  0.001169621 
  91.76370   782.37       810.385273   778.241074  0.001278248 
  91.83870   791.736      813.394474   778.439794  0.00126285 
  91.91370   829.064      816.795185   778.642342  0.00120647 
  91.98860   803.308      820.656396   778.848468  0.001245089 
  92.06360   846.879      825.081054   779.058752  0.001180902 
  92.13870   855.838      830.189056   779.273236  0.001168822 
  92.21370   852.22       836.117258   779.491375  0.001173632 
  92.28870   842.063      843.065899   779.713479  0.001187422 
  92.36360   824.468      851.277594   779.93927   0.001213203 
  92.43860   826.456      861.111646   780.169375  0.00120983 
  92.51370   821.553      873.032666   780.403836  0.00121744 
  92.58870   878.021      887.640402   780.642052  0.001139034 
  92.66370   891.723      905.835192   780.884356  0.001121555 
  92.73860   875.229      928.860662   781.13044   0.001142888 
  92.81360   918.044      958.685244   781.380982  0.001089218 
  92.88870   902.453      998.455193   781.636023  0.001108154 
  92.96370   908.659      1054.278879  781.894902  0.001100813 
  93.03870   922.006      1142.347155  782.157979  0.001084917 
  93.11360   999.452      1308.626462  782.424912  0.001000809 
  93.18860   1251.08      1668.833025  782.696436  0.000799337 
  93.26370   1910.57      2436.320888  782.972584  0.000523406 
  93.33870   3661.34      3841.24668   783.252641  0.000273115 
  93.41370   6349.02      5882.773082  783.536988  0.000157508 
  93.48860   8897.26      7974.723943  783.825254  0.000112383 
  93.56360   9486.36      8812.328575  784.118225  0.00010541 
  93.63870   7987.89      7616.264264  784.415935  0.000125175 
  93.71370   5464.55      5448.482377  784.717605  0.000183011 
  93.78870   3352.59      3510.048517  785.023644  0.000298293 
  93.86360   1997.23      2244.622073  785.333647  0.000500702 
  93.93860   1274.55      1577.970807  785.648457  0.000784628 
  94.01370   1111.67      1269.420748  785.968102  0.00089964 
  94.08870   974.53       1125.178083  786.291744  0.001025969 
  94.16370   913.883      1046.314336  786.619815  0.001094268 
  94.23860   910.318      995.103077   786.951881  0.001098625 
  94.31360   904.313      958.251246   787.288838  0.001105944 
  94.38870   926.758      930.500764   787.630712  0.001079222 
  94.46370   896.284      909.122817   787.976602  0.001115569 
  94.53870   885.662      892.318375   788.326968  0.001129105 
  94.61360   911.56       878.917008   788.68134   0.00109717 
  94.68860   850.154      868.057346   789.040671  0.001176048 
  94.76370   824.43       859.157339   789.404986  0.001213203 
  94.83870   855.369      851.809094   789.773318  0.001168822 
  94.91370   850.346      845.680501   790.146154  0.001176048 
  94.98860   825.267      840.53692    790.522993  0.001211515 
  95.06360   874.401      836.180906   790.904843  0.001143661 
  95.13870   826.65       832.472457   791.291724  0.00120983 
  95.21370   839.756      829.30901    791.682609  0.001190702 
  95.28870   888.561      826.596503   792.078009  0.00112532 
  95.36360   892.63       824.266538   792.477391  0.001120054 
  95.43860   830.016      822.255586   792.881818  0.001204796 
  95.51370   803.642      820.517847   793.291309  0.001244211 
  95.58870   809.776      819.019217   793.704771  0.001234611 
  95.66370   854.686      817.725356   794.122744  0.001170422 
  95.73860   867.066      816.611001   794.544659  0.001153  
  95.81360   836.335      815.650991   794.971638  0.001195648 
  95.88870   772.594      814.827094   795.403696  0.001293929 
  95.96370   841.942      814.12547    795.839675  0.001187422 
  96.03870   774.978      813.5314     796.280143  0.001290213 
  96.11360   793.369      813.033842   796.724498  0.001260162 
  96.18860   820.597      812.621557   797.173917  0.00121829 
  96.26370   799.102      812.286262   797.628412  0.001251262 
  96.33870   802.578      812.021343   798.086764  0.001245968 
  96.41370   782.92       811.819873   798.549565  0.001277334 
  96.48860   817.197      811.67638    799.016179  0.001223409 
  96.56360   825.939      811.585633   799.487843  0.001210672 
  96.63870   878.736      811.543573   799.964562  0.001138266 
  96.71370   846.418      811.546568   800.445055  0.001181714 
  96.78870   854.572      811.591323   800.929941  0.001170422 
  96.86360   867.102      811.674893   801.418552  0.001153  
  96.93860   801.859      811.795126   801.912179  0.001246848 
  97.01370   778.959      811.95011    802.410824  0.00128375 
  97.08870   818.624      812.137684   802.913144  0.001221699 
  97.16370   811.16       812.35664    803.419785  0.001232878 
  97.23860   832.324      812.605515   803.930045  0.001201457 
  97.31360   875.345      812.884196   804.445271  0.001142116 
  97.38870   854.943      813.192325   804.96546   0.001169621 
  97.46370   859.146      813.528927   805.489211  0.001164041 
  97.53870   801.997      813.894638   806.017192  0.001246848 
  97.61360   822.053      814.289576   806.548673  0.001216591 
  97.68860   825.49       814.715976   807.085051  0.001211515 
  97.76370   822.903      815.17575    807.626323  0.001214895 
  97.83870   825.808      815.670227   808.171025  0.001210672 
  97.91370   802.072      816.203529   808.719854  0.001246848 
  97.98860   825.73       816.779665   809.272045  0.001210672 
  98.06360   831.292      817.406671   809.829051  0.001203125 
  98.13870   828.409      818.09358    810.390863  0.001207309 
  98.21370   822.833      818.850619   810.955961  0.001214895 
  98.28870   805.332      819.695257   811.525064  0.001241581 
  98.36360   827.685      820.649372   812.09738   0.001208148 
  98.43860   850.198      821.748547   812.67441   0.001176048 
  98.51370   795.385      823.041852   813.256144  0.001257482 
  98.58870   835.144      824.600472   813.841004  0.001197304 
  98.66370   841.093      826.556177   814.429735  0.001189061 
  98.73860   835.086      829.193076   815.021514  0.001197304 
  98.81360   854.994      833.295129   815.617892  0.001169621 
  98.88870   844.567      840.944537   816.218856  0.001184156 
  98.96370   842.965      856.613949   816.822773  0.001186604 
  99.03870   872.159      887.164675   817.430411  0.001146762 
  99.11360   980.529      937.690217   818.04092   0.001020079 
  99.18860   1035.39      1003.48431   818.655899  0.000965668 
  99.26370   990.736      1059.899736  819.27533   0.001009092 
  99.33870   1017.73      1066.14896   819.897529  0.000982695 
  99.41370   954.688      1016.949486  820.523286  0.001047329 
  99.48860   929.259      951.492238   821.151725  0.001076391 
  99.56360   846.519      898.436559   821.78449   0.001181714 
  99.63870   811.728      865.556371   822.42156   0.001232012 
  99.71370   830.671      848.84235    823.061202  0.00120396 
  99.78870   845.685      841.260454   823.704226  0.001182527 
  99.86360   845.431      837.813476   824.349731  0.001182527 
  99.93860   830.876      836.066009   824.999405  0.00120396 
  100.01400  869.113      835.084901   825.655842  0.001150655 
  100.08900  803.037      834.537653   826.312038  0.001245089 
  100.16400  800.393      834.270599   826.971429  0.001249494 
  100.23900  789.196      834.202254   827.633976  0.00126735 
  100.31400  817.611      834.28035    828.299641  0.001223409 
  100.38900  819.868      834.469341   828.968383  0.001219993 
  100.46400  766.176      834.744417   829.640163  0.001305172 
  100.53900  828.663      835.088079   830.314941  0.00120647 
  100.61400  825.161      835.488234   830.992675  0.001211515 
  100.68900  813.069      835.937888   831.673325  0.001230285 
  100.76400  813.462      836.43757    832.35685   0.001229422 
  100.83900  774.746      837.002073   833.043207  0.001291141 
  100.91400  778.919      837.667875   833.732354  0.00128375 
  100.98900  798.44       838.485518   834.42425   0.001252148 
  101.06400  861.826      839.483587   835.11885   0.00116008 
  101.13900  865.729      840.592418   835.816113  0.001155353 
  101.21400  848.574      841.575089   836.515995  0.001178471 
  101.28900  854.575      842.120605   837.218451  0.001170422 
  101.36400  798.042      842.279097   837.923439  0.001253035 
  101.43900  859.333      842.373663   838.630914  0.001164041 
  101.51400  855.471      842.598511   839.340832  0.001168822 
  101.58900  831.947      842.991854   840.053147  0.001202291 
  101.66400  816.651      843.512769   840.767815  0.001224265 
  101.73900  779.039      844.106487   841.48479   0.00128375 
  101.81400  830.667      844.73608    842.204028  0.00120396 
  101.88900  823.345      845.383964   842.925483  0.001214895 
  101.96400  846.019      846.04318    843.649108  0.001181714 
  102.03900  817.439      846.710918   844.374858  0.001223409 
  102.11400  815.277      847.385748   845.102687  0.00122684 
  102.18900  796.443      848.066758   845.832547  0.0012557 
  102.26400  831.174      848.753291   846.564394  0.001203125 
  102.33900  832.72       849.444828   847.29818   0.001200625 
  102.41400  768.879      850.140962   848.033859  0.00130047 
  102.48900  840.882      850.841352   848.771383  0.001189061 
  102.56400  819.782      851.545714   849.510705  0.001219993 
  102.63900  792.217      852.253809   850.251779  0.001261953 
  102.71400  819.406      852.965422   850.994558  0.001219993 
  102.78900  849.681      853.680365   851.738994  0.001176855 
  102.86400  887.906      854.398467   852.485039  0.001126075 
  102.93900  889.356      855.119573   853.232647  0.001124565 
  103.01400  878.721      855.843547   853.981771  0.001138266 
  103.08900  880.395      856.570257   854.732363  0.001135965 
  103.16400  843.808      857.299584   855.484375  0.001184971 
  103.23900  855.511      858.031413   856.23776   0.001168822 
  103.31400  907.526      858.765639   856.992471  0.001101544 
  103.38900  916.492      859.502167   857.748461  0.001091378 
  103.46400  889.154      860.240897   858.505682  0.001124565 
  103.53900  916.865      860.981744   859.264087  0.001090657 
  103.61400  901.296      861.724618   860.023628  0.001109631 
  103.68900  866.8        862.469442   860.78426   0.001153784 
  103.76400  843.554      863.216138   861.545934  0.001185787 
  103.83900  877.879      863.964627   862.308605  0.001139034 
  103.91400  872.689      864.714842   863.072225  0.001145985 
  103.98900  884.126      865.46671    863.836747  0.001131384 
  104.06400  896.936      866.220167   864.602125  0.001114824 
  104.13900  879.509      866.97515    865.368313  0.001136731 
  104.21400  852.482      867.731593   866.135265  0.001172828 
  104.28900  894.703      868.48944    866.902934  0.001117808 
  104.36400  837.377      869.248632   867.671276  0.001193996 
  104.43900  894.885      870.009114   868.440243  0.001117808 
  104.51400  886.721      870.770835   869.209792  0.001127588 
  104.58900  884.295      871.533741   869.979876  0.001130624 
  104.66400  933.643      872.297783   870.750452  0.001070763 
  104.73900  894.856      873.062916   871.521474  0.001117808 
  104.81400  861.276      873.829093   872.292898  0.001160871 
  104.88900  864.267      874.596274   873.06468   0.001156925 
  104.96400  926.054      875.364417   873.836777  0.001079931 
  105.03900  911.127      876.133483   874.609144  0.001097897 
  105.11400  900.247      876.903437   875.38174   0.001111111 
  105.18900  879.298      877.674246   876.15452   0.001137498 
  105.26400  900.646      878.445881   876.927444  0.001110371 
  105.33900  890.759      879.218312   877.700468  0.001122306 
  105.41400  911.093      879.991517   878.473551  0.001097897 
  105.48900  885.729      880.765474   879.246652  0.001129105 
  105.56400  906.811      881.540165   880.019729  0.001103008 
  105.63900  918.068      882.31558    880.792744  0.001089218 
  105.71400  925.199      883.091708   881.565655  0.001080641 
  105.78900  932.302      883.868545   882.338423  0.001072868 
  105.86400  930.341      884.646094   883.111009  0.00107498 
  105.93900  886.25       885.424361   883.883374  0.001128346 
  106.01400  940.367      886.203366   884.65548   0.001063096 
  106.08900  932.258      886.983126   885.42729   0.001072868 
  106.16400  919.977      887.763675   886.198766  0.001087064 
  106.23900  936.223      888.545055   886.969872  0.001067965 
  106.31400  928.19       889.327318   887.740572  0.001077098 
  106.38900  948.603      890.110532   888.51083   0.001054141 
  106.46400  923.312      890.894778   889.280612  0.001082776 
  106.53900  917.921      891.680155   890.049882  0.001089218 
  106.61400  915.29       892.466785   890.818607  0.001092822 
  106.68900  930.061      893.254812   891.586755  0.00107498 
  106.76400  920.389      894.044413   892.354291  0.001086348 
  106.83900  929.178      894.835795   893.121185  0.001076391 
  106.91400  907.979      895.629208   893.887405  0.001101544 
  106.98900  959.192      896.424953   894.652921  0.0010426 
  107.06400  949.376      897.223388   895.417701  0.001053456 
  107.13900  969.465      898.024954   896.181718  0.001031247 
  107.21400  1017.66      898.830169   896.944942  0.000982695 
  107.28900  973.409      899.639671   897.707346  0.001027285 
  107.36400  922.221      900.454241   898.468901  0.001084203 
  107.43900  902.08       901.27483    899.229582  0.001108892 
  107.51400  954.832      902.102618   899.989363  0.001047329 
  107.58900  920.514      902.939068   900.748219  0.001086348 
  107.66400  942.425      903.786023   901.506125  0.001061019 
  107.73900  909.904      904.645818   902.263059  0.001099353 
  107.81400  923.817      905.521442   903.018996  0.001082776 
  107.88900  946.61       906.416769   903.773915  0.001056197 
  107.96400  972.94       907.336881   904.527796  0.001027944 
  108.03900  962.906      908.288548   905.280616  0.001038572 
  108.11400  951.391      909.280939   906.032359  0.001051408 
  108.18900  965.519      910.326684   906.783003  0.001035899 
  108.26400  930.716      911.443582   907.532532  0.001074275 
  108.33900  973.242      912.657606   908.280928  0.001027285 
  108.41400  929.477      914.009641   909.028176  0.001075685 
  108.48900  919.183      915.575271   909.774259  0.001087781 
  108.56400  939.586      917.52688    910.519164  0.001064484 
  108.63900  920.491      920.300204   911.262878  0.001086348 
  108.71400  953.225      924.915793   912.005386  0.001049365 
  108.78900  937.216      933.301888   912.746679  0.001067268 
  108.86400  963.698      948.036581   913.486744  0.001037903 
  108.93900  1000.46      970.793993   914.225573  0.000999543 
  109.01400  1030.78      999.53208    914.963155  0.000969883 
  109.08900  1003.75      1025.088111  915.699484  0.000996391 
  109.16400  999.095      1031.659289  916.434552  0.001000809 
  109.23900  1042.46      1014.235316  917.168354  0.0009591 
  109.31400  1032.74      986.756015   917.900883  0.000968073 
  109.38900  989.541      962.206006   918.632136  0.001010375 
  109.46400  1025.22      945.416393   919.36211   0.000975343 
  109.53900  933.378      935.988325   920.090803  0.001071464 
  109.61400  973.464      931.469777   920.818213  0.001027285 
  109.68900  942.481      929.542561   921.544341  0.001061019 
  109.76400  1001.54      928.80104    922.269188  0.00099828 
  109.83900  976.107      928.593721   922.992754  0.001024656 
  109.91400  972.11       928.659271   923.715044  0.001028603 
  109.98900  994.49       928.890686   924.436061  0.001005256 
  110.06400  998.938      929.235425   925.155811  0.001000809 
  110.13900  974.203      929.662095   925.874299  0.001026626 
  110.21400  916.971      930.149753   926.591532  0.001090657 
  110.28900  930.171      930.683729   927.307519  0.00107498 
  110.36400  1014.21      931.253513   928.02227   0.000985783 
  110.43900  1009.76      931.851389   928.735794  0.00099013 
  110.51400  977.498      932.471639   929.448102  0.001022691 
  110.58900  925.489      933.109938   930.159208  0.001080641 
  110.66400  922.388      933.762969   930.869125  0.001084203 
  110.73900  943.688      934.428199   931.577868  0.001059638 
  110.81400  1000.44      935.103618   932.285452  0.000999543 
  110.88900  965.216      935.787677   932.991894  0.001035899 
  110.96400  1014.23      936.479142   933.697212  0.000985783 
  111.03900  969.365      937.177018   934.401426  0.00103191 
  111.11400  993.388      937.880547   935.104555  0.001006532 
  111.18900  998.076      938.58909    935.806621  0.001002076 
  111.26400  949.072      939.302173   936.507646  0.001053456 
  111.33900  951.27       940.019414   937.207654  0.001051408 
  111.41400  978.735      940.740501   937.90667   0.001022037 
  111.48900  990.953      941.465233   938.604718  0.001009092 
  111.56400  965.606      942.193425   939.301827  0.001035899 
  111.63900  919.501      942.924989   939.998023  0.001087781 
  111.71400  933.06       943.659866   940.693337  0.001071464 
  111.78900  989.871      944.398013   941.387798  0.001010375 
  111.86400  951.099      945.139479   942.081438  0.001051408 
  111.93900  953.169      945.884287   942.774289  0.001049365 
  112.01400  994.441      946.632543   943.466385  0.001005894 
  112.08900  931.756      947.384367   944.15776   0.001073571 
  112.16400  925.054      948.13988    944.848451  0.001081352 
  112.23900  908.663      948.899293   945.538494  0.001100813 
  112.31400  887.017      949.662778   946.227928  0.001127588 
  112.38900  985.267      950.430602   946.916792  0.001014886 
  112.46400  992.445      951.203027   947.605125  0.001007811 
  112.53900  892.502      951.980363   948.29297   0.001120804 
  112.61400  895.297      952.762963   948.980369  0.001117061 
  112.68900  944.711      953.551181   949.667365  0.00105826 
  112.76400  934.486      954.34548    950.354004  0.001070062 
  112.83900  945.363      955.146331   951.040331  0.001057572 
  112.91400  927.09       955.954271   951.726393  0.001078513 
  112.98900  973.771      956.769913   952.412238  0.001026626 
  113.06400  938.126      957.593884   953.097916  0.001065874 
  113.13900  980.402      958.426984   953.783476  0.001020079 
  113.21400  1012.38      959.270048   954.468969  0.000987642 
  113.28900  945.476      960.124039   955.154449  0.001057572 
  113.36400  965.516      960.990068   955.839968  0.001035899 
  113.43900  950.803      961.869328   956.525582  0.001051408 
  113.51400  979.325      962.763315   957.211344  0.001021384 
  113.58900  984.589      963.673675   957.897313  0.001015533 
  113.66400  992.13       964.60235    958.583545  0.001007811 
  113.73900  990.872      965.551628   959.2701    0.001009092 
  113.81400  935.963      966.524229   959.957036  0.001068664 
  113.88900  897.047      967.523416   960.644415  0.001114824 
  113.96400  974.411      968.553162   961.332298  0.001025969 
  114.03900  972.851      969.618355   962.020747  0.001027944 
  114.11400  929.386      970.72511    962.709827  0.001075685 
  114.18900  957.6        971.881188   963.399603  0.001043948 
  114.26400  992.237      973.096634   964.090138  0.001007811 
  114.33900  1003.63      974.384713   964.781501  0.000996391 
  114.41400  985.638      975.763407   965.473759  0.001014886 
  114.48900  933.609      977.258236   966.166979  0.001070763 
  114.56400  966.808      978.90902    966.861232  0.001034567 
  114.63900  984.334      980.789215   967.556587  0.001016181 
  114.71400  954.621      983.060211   968.253116  0.001047329 
  114.78900  1011.28      986.097635   968.950891  0.000988885 
  114.86400  1018.67      990.474673   969.649984  0.000981464 
  114.93900  1005.65      998.042705   970.35047   0.000994506 
  115.01400  1045.19      1010.380578  971.052422  0.000956728 
  115.08900  1025.74      1028.723546  971.755917  0.000974734 
  115.16400  1048.13      1052.089969  972.46103   0.000954365 
  115.23900  1048.9       1075.176927  973.167839  0.000953187 
  115.31400  1051.8       1087.346858  973.876421  0.000950837 
  115.38900  1080.77      1080.84877   974.586856  0.000924989 
  115.46400  1090.86      1062.029353  975.299221  0.000916606 
  115.53900  1063.46      1041.936322  976.013598  0.000940369 
  115.61400  973.496      1026.587836  976.730067  0.001027285 
  115.68900  1051.4       1017.416537  977.44871   0.000950837 
  115.76400  1032.4       1013.397746  978.169608  0.000968676 
  115.83900  965.862      1012.785477  978.892846  0.001035233 
  115.91400  1036.66      1014.166992  979.618506  0.000964469 
  115.98900  952.916      1016.7463    980.346672  0.001049365 
  116.06400  959.41       1020.198398  981.077429  0.0010426 
  116.13900  955.929      1024.458131  981.810862  0.001045974 
  116.21400  945.852      1029.591309  982.547058  0.001057572 
  116.28900  974.956      1035.745836  983.286103  0.001025969 
  116.36400  1022.05      1043.14738   984.028084  0.000978396 
  116.43900  998.643      1052.118279  984.773089  0.001001442 
  116.51400  1045.32      1063.117108  985.521204  0.000956728 
  116.58900  1028.09      1076.816583  986.27252   0.000972911 
  116.66400  1058.34      1094.290799  987.027125  0.000945  
  116.73900  1049.08      1117.539642  987.785107  0.000953187 
  116.81400  1042.76      1150.925974  988.546558  0.0009591 
  116.88900  1093.12      1204.493729  989.311568  0.000914944 
  116.96400  1069.72      1299.636803  990.080225  0.000934628 
  117.03900  1274.67      1474.475658  990.852623  0.000784628 
  117.11400  1628.42      1780.664006  991.628851  0.000614204 
  117.18900  2293.3       2261.264418  992.409002  0.000436024 
  117.26400  3124.45      2908.163892  993.193166  0.000320019 
  117.33900  3826.94      3606.314569  993.981436  0.000261325 
  117.41400  4161.05      4082.496174  994.773905  0.000240296 
  117.48900  4132.35      4029.127213  995.570664  0.000242018 
  117.56400  3695.58      3487.105279  996.371805  0.000270605 
  117.63900  2832.68      2784.387242  997.177423  0.000353061 
  117.71400  2098.2       2164.881077  997.987609  0.000476518 
  117.78900  1548.74      1719.371211  998.802456  0.000645819 
  117.86400  1264.03      1442.731312  999.622058  0.000791263 
  117.93900  1115.84      1287.649872  1000.446507 0.000896411 
  118.01400  1051.19      1203.959405  1001.275895 0.000951424 
  118.08900  1076.93      1156.769838  1002.110317 0.000928374 
  118.16400  1070.57      1127.252855  1002.949865 0.000934057 
  118.23900  1032.77      1106.765566  1003.794632 0.000968073 
  118.31400  1011.19      1091.553377  1004.64471  0.000988885 
  118.38900  973.326      1079.850508  1005.500192 0.001027285 
  118.46400  997.079      1070.674069  1006.36117  0.001002711 
  118.53900  1010.16      1063.390803  1007.227737 0.00099013 
  118.61400  1030.21      1057.559077  1008.099984 0.000970487 
  118.68900  1024.63      1052.859151  1008.978004 0.000975952 
  118.76400  1042.12      1049.054442  1009.861886 0.000959694 
  118.83900  1067.18      1045.966961  1010.751724 0.000936918 
  118.91400  1066.56      1043.460836  1011.647606 0.000937492 
  118.98900  1068.03      1041.431017  1012.549625 0.000936345 
  119.06400  1066.62      1039.795258  1013.457869 0.000937492 
  119.13900  1074.16      1038.488502  1014.372427 0.000931209 
  119.21400  1071.98      1037.458751  1015.29339  0.000932916 
  119.28900  1038.92      1036.664066  1016.220845 0.000962674 
  119.36400  1045.6       1036.070325  1017.154881 0.000956137 
  119.43900  1044.33      1035.649563  1018.095585 0.00095732 
  119.51400  1052.39      1035.378675  1019.043043 0.000950251 
  119.58900  1036.14      1035.23845   1019.997341 0.000965068 
  119.66400  1013.09      1035.212826  1020.958566 0.000987022 
  119.73900  1018.09      1035.28827   1021.926801 0.000982079 
  119.81400  1052.22      1035.453344  1022.902131 0.000950251 
  119.88900  999.061      1035.698311  1023.88464  0.001000809 
  119.96400  1024.87      1036.014849  1024.874408 0.000975952 
  120.03900  1068.29      1036.395822  1025.871519 0.000936345 
  120.11400  1016.12      1036.83507   1026.876052 0.000983928 
  120.18900  1023.08      1037.327266  1027.888087 0.000977173 
  120.26400  1023.94      1037.867783  1028.907704 0.000976562 
  120.33900  1011.18      1038.452584  1029.934979 0.000988885 
  120.41400  1038.47      1039.078143  1030.96999  0.000962674 
  120.48900  1054.44      1039.741364  1032.012813 0.000948496 
  120.56400  993.884      1040.439523  1033.063523 0.001005894 
  120.63900  1024.31      1041.170216  1034.122192 0.000976562 
  120.71400  984.461      1041.931318  1035.188893 0.001015533 
  120.78900  1020.61      1042.720944  1036.263698 0.000979621 
  120.86400  1042.35      1043.537419  1037.346676 0.0009591 
  120.93900  1051.71      1044.379249  1038.437896 0.000950837 
  121.01400  1022.74      1045.245103  1039.537425 0.000977784 
  121.08900  996.427      1046.133789  1040.645331 0.001003346 
  121.16400  1053.85      1047.04424   1041.761676 0.00094908 
  121.23900  1027.63      1047.975497  1042.886526 0.000972911 
  121.31400  976.16       1048.926698  1044.01994  0.001024656 
  121.38900  980.101      1049.889836  1045.161981 0.001020079 
  121.46400  1017.15      1050.878724  1046.312707 0.000983311 
  121.53900  1019.35      1051.88545   1047.472174 0.000980849 
  121.61400  1063.7       1052.909422  1048.64044  0.000940369 
  121.68900  1005.71      1053.950179  1049.817558 0.000994506 
  121.76400  1037.08      1055.007198  1051.00358  0.000964469 
  121.83900  1043.9       1056.080073  1052.198558 0.000957913 
  121.91400  1041.05      1057.168415  1053.40254  0.000960289 
  121.98900  1016.28      1058.271861  1054.615574 0.000983928 
  122.06400  1016.23      1059.390135  1055.837706 0.000983928 
  122.13900  1058.35      1060.522904  1057.068978 0.000945  
  122.21400  1076.53      1061.669918  1058.309434 0.00092894 
  122.28900  1057.32      1062.830937  1059.559112 0.000945581 
  122.36400  1116.02      1064.00573   1060.818052 0.000895874 
  122.43900  1092.77      1065.194134  1062.086288 0.000914944 
  122.51400  1018.77      1066.395932  1063.363856 0.000981464 
  122.58900  1098.54      1067.610963  1064.650787 0.000910532 
  122.66400  1122.62      1068.839108  1065.947111 0.000890535 
  122.73900  1093.12      1070.080193  1067.252857 0.000914944 
  122.81400  1136.25      1071.334135  1068.568049 0.00088   
  122.88900  1112.39      1072.600797  1069.892712 0.000899101 
  122.96400  1083.81      1073.880086  1071.226867 0.000922742 
  123.03900  1053.51      1075.171941  1072.570534 0.00094908 
  123.11400  1056.81      1076.476256  1073.923728 0.000946163 
  123.18900  1108.33      1077.793     1075.286466 0.000902345 
  123.26400  1101.95      1079.1221    1076.658759 0.000907243 
  123.33900  1072.09      1080.463515  1078.040617 0.000932916 
  123.41400  1153.55      1081.817238  1079.432048 0.000867091 
  123.48900  1106.51      1083.183226  1080.833057 0.000903973 
  123.56400  1074.64      1084.561501  1082.243648 0.000930641 
  123.63900  1096.47      1085.951996  1083.66382  0.000912182 
  123.71400  1046.59      1087.354858  1085.093571 0.000955546 
  123.78900  1061.37      1088.770085  1086.532897 0.000942102 
  123.86400  1066.53      1090.19772   1087.98179  0.000937492 
  123.93900  1086.03      1091.637868  1089.440241 0.000921063 
  124.01400  1099.29      1093.090625  1090.908238 0.000909434 
  124.08900  1076.96      1094.556134  1092.385765 0.000928374 
  124.16400  1069.02      1096.034584  1093.872804 0.0009352 
  124.23900  1093.56      1097.526178  1095.369336 0.00091439 
  124.31400  1138.7       1099.031205  1096.875338 0.000878435 
  124.38900  1084.67      1100.549983  1098.390784 0.000922182 
  124.46400  1102.8       1102.082924  1099.915645 0.000906697 
  124.53900  1149.24      1103.63054   1101.449891 0.000870163 
  124.61400  1144.37      1105.193435  1102.993487 0.000873768 
  124.68900  1091.55      1106.772387  1104.546397 0.000916052 
  124.76400  1080.63      1108.36833   1106.10858  0.000925552 
  124.83900  1136.78      1109.982444  1107.679996 0.000879478 
  124.91400  1053.72      1111.616219  1109.260598 0.00094908 
  124.98900  1125.33      1113.27151   1110.850338 0.000888413 
  125.06400  1069.15      1114.950709  1112.449166 0.0009352 
  125.13900  1111.08      1116.656869  1114.057027 0.00090018 
  125.21400  1031.04      1118.393971  1115.673865 0.000969883 
  125.28900  1081.59      1120.167275  1117.29962  0.000924426 
  125.36400  1104.15      1121.983852  1118.934229 0.000905606 
  125.43900  1074.1       1123.853674  1120.577628 0.000931209 
  125.51400  1144.37      1125.791911  1122.229746 0.000873768 
  125.58900  1198.01      1127.824681  1123.890513 0.000834828 
  125.66400  1179.24      1130.002609  1125.559855 0.000848007 
  125.73900  1138.34      1132.429335  1127.237693 0.000878435 
  125.81400  1186.2       1135.31039   1128.923948 0.00084309 
  125.88900  1229.62      1139.013521  1130.618536 0.000813071 
  125.96400  1166.74      1144.099841  1132.32137  0.000856967 
  126.03900  1217.33      1151.251401  1134.032362 0.000821482 
  126.11400  1203.63      1161.028192  1135.751418 0.000830982 
  126.18900  1243.84      1173.460743  1137.478444 0.000803876 
  126.26400  1215.87      1187.541539  1139.213341 0.000822425 
  126.33900  1258.71      1200.640777  1140.956007 0.000794388 
  126.41400  1266.27      1208.451836  1142.706339 0.000789929 
  126.48900  1252.71      1207.671405  1144.464229 0.000798434 
  126.56400  1273.04      1199.773794  1146.229567 0.000785507 
  126.63900  1292.59      1189.17544   1148.00224  0.000773753 
  126.71400  1219.39      1179.322707  1149.782131 0.000820071 
  126.78900  1207         1171.850526  1151.569121 0.000828591 
  126.86400  1210.59      1167.108548  1153.363089 0.000826211 
  126.93900  1225.04      1164.707725  1155.163909 0.000816327 
  127.01400  1245.68      1163.977753  1156.971454 0.000802965 
  127.08900  1239.62      1164.287285  1158.785593 0.000806618 
  127.16400  1242.16      1165.184659  1160.606192 0.000805245 
  127.23900  1184.45      1166.401231  1162.433116 0.00084407 
  127.31400  1171.95      1167.796339  1164.266225 0.000853466 
  127.38900  1210.65      1169.300905  1166.105377 0.000826211 
  127.46400  1210.84      1170.880385  1167.950427 0.000825737 
  127.53900  1195.42      1172.515685  1169.801229 0.000836761 
  127.61400  1224.95      1174.194781  1171.657632 0.000816327 
  127.68900  1187.36      1175.909303  1173.519483 0.000842111 
  127.76400  1236.09      1177.653074  1175.386628 0.000808914 
  127.83900  1227.27      1179.421397  1177.258908 0.000814929 
  127.91400  1197.18      1181.210625  1179.136162 0.00083531 
  127.98900  1169.07      1183.017886  1181.018229 0.000855464 
  128.06400  1092.33      1184.840889  1182.904942 0.000915497 
  128.13900  1139.32      1186.677775  1184.796134 0.000877915 
  128.21400  1201.12      1188.527029  1186.691635 0.000832421 
  128.28900  1219.5       1190.387391  1188.591272 0.000820071 
  128.36400  1184.2       1192.257808  1190.494871 0.00084456 
  128.43900  1207.68      1194.137386  1192.402254 0.000828114 
  128.51400  1175.22      1196.025357  1194.313243 0.000850978 
  128.58900  1178.34      1197.921063  1196.227657 0.000848501 
  128.66400  1204.75      1199.823926  1198.145312 0.000830024 
  128.73900  1220.7       1201.733438  1200.066024 0.000819133 
  128.81400  1175.05      1203.649147  1201.989605 0.000850978 
  128.88900  1260.26      1205.570649  1203.915866 0.000793493 
  128.96400  1195.02      1207.497584  1205.844618 0.000836761 
  129.03900  1220.25      1209.429623  1207.775668 0.000819602 
  129.11400  1252.14      1211.366468  1209.708822 0.000798434 
  129.18900  1271.29      1213.307849  1211.643885 0.000786389 
  129.26400  1240.95      1215.253515  1213.58066  0.000805703 
  129.33900  1263.79      1217.203243  1215.518949 0.000791263 
  129.41400  1310.39      1219.156825  1217.458554 0.000763102 
  129.48900  1254.1       1221.114074  1219.399273 0.000797532 
  129.56400  1265.29      1223.07482   1221.340905 0.000790373 
  129.63900  1291         1225.03891   1223.283247 0.000774614 
  129.71400  1318.84      1227.006212  1225.226097 0.000758068 
  129.78900  1276.47      1228.976607  1227.16925  0.000783311 
  129.86400  1255.27      1230.949999  1229.112502 0.000796632 
  129.93900  1251.51      1232.92631   1231.055647 0.000798885 
  130.01400  1269.23      1234.905478  1232.998479 0.000787714 
  130.08900  1237.88      1236.887471  1234.940794 0.000807994 
  130.16400  1251.31      1238.872276  1236.882384 0.000799337 
  130.23900  1270.28      1240.859908  1238.823044 0.000787272 
  130.31400  1275.02      1242.85041   1240.762567 0.000784188 
  130.38900  1243.06      1244.843855  1242.700748 0.000804332 
  130.46400  1296.75      1246.840357  1244.637381 0.000771176 
  130.53900  1330.83      1248.840066  1246.572261 0.000751433 
  130.61400  1274.3       1250.843177  1248.505184 0.000784628 
  130.68900  1261.5       1252.84994   1250.435945 0.0007926 
  130.76400  1310.52      1254.860656  1252.364343 0.000763102 
  130.83900  1259.16      1256.875698  1254.290176 0.000794388 
  130.91400  1279.16      1258.895512  1256.213244 0.00078156 
  130.98900  1290.11      1260.920629  1258.133346 0.000775046 
  131.06400  1321.05      1262.951683  1260.050287 0.000756818 
  131.13900  1264.95      1264.98942   1261.96387  0.000790373 
  131.21400  1308.22      1267.034721  1263.873902 0.000764369 
  131.28900  1339.11      1269.088625  1265.780191 0.000746922 
  131.36400  1291.25      1271.15235   1267.682548 0.000774614 
  131.43900  1192.18      1273.227335  1269.580786 0.0008387 
  131.51400  1162.35      1275.315266  1271.474721 0.00086049 
  131.58900  1220.76      1277.418135  1273.364172 0.000819133 
  131.66400  1230.08      1279.538296  1275.248959 0.000813071 
  131.73900  1210.54      1281.678532  1277.128909 0.000826211 
  131.81400  1200.72      1283.842152  1279.00385  0.000832901 
  131.88900  1305.35      1286.033093  1280.873614 0.000766062 
  131.96400  1304.1       1288.256072  1282.738036 0.000766911 
  132.03900  1249.95      1290.516756  1284.596959 0.000800242 
  132.11400  1186.43      1292.821993  1286.450225 0.00084309 
  132.18900  1226.28      1295.180103  1288.297685 0.000815394 
  132.26400  1263.81      1297.601259  1290.139193 0.000791263 
  132.33900  1221.03      1300.097988  1291.974607 0.000819133 
  132.41400  1253.46      1302.685833  1293.803793 0.000797983 
  132.48900  1290.19      1305.384257  1295.62662  0.000775046 
  132.56400  1334.85      1308.217941  1297.442965 0.000748967 
  132.63900  1303.66      1311.218774  1299.25271  0.000766911 
  132.71400  1316.6       1314.429365  1301.055743 0.000759741 
  132.78900  1331.07      1317.910061  1302.85196  0.000751433 
  132.86400  1303.07      1321.753894  1304.641263 0.000767336 
  132.93900  1309.19      1326.118409  1306.423562 0.000763946 
  133.01400  1293.18      1331.288726  1308.198774 0.000773322 
  133.08900  1346.55      1337.788873  1309.966824 0.000742451 
  133.16400  1378.27      1346.547949  1311.727645 0.000725354 
  133.23900  1334.81      1359.091805  1313.481178 0.000749378 
  133.31400  1337.25      1377.6618    1315.227374 0.000747739 
  133.38900  1373.15      1405.116685  1316.966193 0.000728097 
  133.46400  1447.56      1444.388946  1318.697604 0.000690702 
  133.53900  1515.01      1497.494639  1320.421585 0.000660168 
  133.61400  1624.29      1564.161073  1322.138126 0.000615729 
  133.68900  1644.14      1640.267406  1323.847225 0.000608161 
  133.76400  1744.04      1716.086546  1325.548894 0.000573428 
  133.83900  1765.2       1775.07662   1327.243154 0.000566624 
  133.91400  1799.61      1797.851199  1328.930037 0.000555723 
  133.98900  1792.67      1775.432254  1330.60959  0.000557825 
  134.06400  1714.81      1717.989672  1332.281869 0.000583162 
  134.13900  1666.16      1645.055601  1333.946945 0.000600142 
  134.21400  1544.67      1572.72604   1335.604901 0.000647463 
  134.28900  1477.76      1510.281526  1337.255833 0.000676758 
  134.36400  1473.8       1461.522521  1338.899853 0.000678522 
  134.43900  1448.14      1426.514588  1340.537086 0.000690702 
  134.51400  1378.31      1403.137068  1342.167672 0.000725354 
  134.58900  1327.82      1388.432851  1343.791766 0.000753084 
  134.66400  1370.86      1379.580965  1345.409539 0.000729277 
  134.73900  1330.3       1374.386665  1347.021178 0.000751845 
  134.81400  1324.23      1371.371132  1348.626887 0.000755155 
  134.88900  1295.81      1369.639697  1350.226887 0.000771605 
  134.96400  1281.27      1368.689824  1351.821415 0.000780686 
  135.03900  1233.87      1368.248362  1353.410727 0.000810296 
  135.11400  1330.13      1368.164007  1354.9951   0.000751845 
  135.18900  1393.79      1368.346956  1356.574826 0.000717603 
  135.26400  1281.87      1368.738676  1358.150218 0.00078025 
  135.33900  1281.09      1369.297706  1359.721611 0.000780686 
  135.41400  1283.79      1369.993012  1361.289357 0.000778944 
  135.48900  1314.09      1370.800632  1362.853832 0.000760999 
  135.56400  1282.89      1371.701756  1364.415431 0.000779379 
  135.63900  1336.83      1372.681508  1365.974575 0.000748148 
  135.71400  1319.06      1373.728104  1367.531703 0.000758068 
  135.78900  1333.42      1374.832292  1369.087281 0.000749788 
  135.86400  1312.13      1375.986943  1370.641797 0.00076226 
  135.93900  1372.43      1377.186763  1372.195765 0.00072849 
  136.01400  1369.23      1378.427996  1373.749721 0.00073046 
  136.08900  1373.42      1379.70804   1375.30423  0.000728097 
  136.16400  1366.17      1381.024899  1376.859881 0.000732042 
  136.23900  1346.6       1382.376467  1378.417291 0.000742451 
  136.31400  1375.05      1383.759719  1379.977105 0.000727312 
  136.38900  1437.72      1385.169866  1381.539994 0.000695446 
  136.46400  1426.7       1386.59944   1383.10666  0.000700981 
  136.53900  1422.4       1388.03782   1384.677833 0.000703213 
  136.61400  1457.58      1389.473442  1386.254275 0.000686006 
  136.68900  1413.1       1390.90035   1387.836776 0.00070771 
  136.76400  1475.24      1392.322807  1389.426159 0.000677815 
  136.83900  1453.82      1393.751162  1391.02328  0.000687807 
  136.91400  1431.38      1395.195072  1392.629027 0.000698759 
  136.98900  1448.96      1396.660891  1394.244322 0.000689976 
  137.06400  1421.84      1398.151986  1395.87012  0.000703213 
  137.13900  1450.72      1399.669563  1397.507412 0.000689252 
  137.21400  1402.74      1401.213428  1399.157226 0.000713011 
  137.28900  1400.01      1402.782678  1400.820626 0.000714155 
  137.36400  1454.87      1404.376285  1402.498711 0.000687446 
  137.43900  1432.93      1405.993483  1404.192623 0.000698021 
  137.51400  1472.92      1407.633937  1405.903537 0.000678875 
  137.58900  1464.55      1409.297753  1407.632673 0.000682784 
  137.66400  1392.73      1410.985407  1409.38129  0.000717987 
  137.73900  1373.05      1412.697644  1411.150686 0.00072849 
  137.81400  1442.66      1414.435397  1412.942205 0.00069325 
  137.88900  1463.97      1416.199736  1414.757231 0.000683141 
  137.96400  1475.58      1417.991827  1416.597195 0.000677815 
  138.03900  1501.57      1419.812923  1418.46357  0.000665973 
  138.11400  1537.5       1421.664345  1420.357876 0.000650439 
  138.18900  1486.31      1423.547485  1422.281681 0.000672901 
  138.26400  1505.78      1425.463799  1424.236598 0.000664258 
  138.33900  1528.3       1427.414805  1426.224291 0.000654438 
  138.41400  1509.44      1429.402086  1428.246472 0.000662549 
  138.48900  1455.44      1431.427286  1430.304903 0.000687086 
  138.56400  1466.55      1433.492109  1432.401399 0.000681714 
  138.63900  1354.24      1435.598324  1434.537826 0.000738422 
  138.71400  1302.08      1437.747757  1436.716104 0.000768187 
  138.78900  1453.06      1439.942299  1438.938208 0.000688168 
  138.86400  1449.15      1442.183902  1441.206167 0.000689976 
  138.93900  1458.3       1444.474581  1443.522067 0.000685647 
  139.01400  1381.19      1446.816412  1445.888052 0.000724183 
  139.08900  1456.96      1449.211536  1448.306324 0.000686366 
  139.16400  1407.26      1451.662158  1450.779144 0.000710732 
  139.23900  1458.01      1454.170547  1453.308836 0.000686006 
  139.31400  1413.21      1456.739038  1455.897783 0.00070771 
  139.38900  1485.44      1459.370033  1458.548432 0.00067325 
  139.46400  1417.76      1462.066001  1461.263295 0.000705456 
  139.53900  1496.19      1464.829476  1464.044947 0.000668386 
  139.61400  1453.31      1467.663066  1466.896033 0.000688168 
  139.68900  1409.67      1470.569445  1469.819261 0.000709219 
  139.76400  1423.55      1473.55136   1472.817412 0.000702468 
  139.83900  1492.94      1476.611629  1475.893334 0.00066977 
  139.91400  1453.95      1479.753145  1479.049946 0.000687807 
  139.98900  1463.79      1482.978871  1482.290243 0.000683141 
  140.06400  1544.14      1486.29185   1485.617289 0         
  140.13900  1423.32      0            0           0         
  140.21400  1509.33      0            0           0         
  140.28900  1579.15      0            0           0         
  140.36400  1570.86      0            0           0         
  140.43900  1571.12      0            0           0         
  140.51400  1638.48      0            0           0         
  140.58900  1530.34      0            0           0         
  140.66400  1609.71      0            0           0         
  140.73900  1592.28      0            0           0         
  140.81400  1637.82      0            0           0         
  140.88900  1633.44      0            0           0         
  140.96400  1610.78      0            0           0         
  141.03900  1625.42      0            0           0         
  141.11400  1566.83      0            0           0         
  141.18900  1573.38      0            0           0         
  141.26400  1685.91      0            0           0         
  141.33900  1729.46      0            0           0         
  141.41400  1647.44      0            0           0         
  141.48900  1612.32      0            0           0         
  141.56400  1614.53      0            0           0         
  141.63900  1731.39      0            0           0         
  141.71400  1703.53      0            0           0         
  141.78900  1649.16      0            0           0         
#--eof--eof--eof--eof--eof--eof--eof--eof--eof--eof--eof--eof--eof--eof--eof--#
loop_
_publcif_info_cif.paper_type
 ?


_publcif_funding_html
;
;
